# Supplementary material for: Global Changes in Lepidopteran Phylogenetic Diversity Across Space and Time
Source: Ecol Evol. 2026 Jan 12;16(1):e72557. doi: 10.1002/ece3.72557 (PMC12795615; doi:10.1002/ece3.72557)
Supplement: Supplementary file 1 — Data S1: ece372557‐sup‐0001‐Supinfo1.csv. [file ECE3-16-e72557-s002.csv]

longitude	latitude	year	rareFD	ntaxa	mpd.obs	mpd.rand.mean	mpd.rand.sd	mpd.obs.rank	mpd.obs.z	mpd.obs.p	elev_m	land_value	Prec	Temp
-78.69	-0.02	2008	1.74203991	30	0.36299246	0.45169293	0.130442835	1	-0.679994955	0.01	2159	Broadleaved Evergreen Forest	1625	160
100.37	-0.04	2010	1.684043636	11	0.314306182	0.444091442	0.033126894	1	-3.917821512	0.01	946	Broadleaved Evergreen Forest	2420	216
11.6	-0.11	2009	2.032894369	16	0.410242583	0.440423612	0.024651903	13	-1.224288003	0.13	149	Broadleaved Evergreen Forest	1631	263
11.6	-0.12	2013	1.930394697	12	0.399197424	0.43986483	0.030332622	10	-1.34071516	0.1	149	Broadleaved Evergreen Forest	1631	263
11.61	-0.12	2009	1.482042018	14	0.286826703	0.440773114	0.028287483	1	-5.442209521	0.01	149	Broadleaved Evergreen Forest	1631	263
11.59	-0.17	2014	1.959831673	66	0.405619464	0.440348324	0.020227722	1	-1.7168943	0.01	289	Broadleaved Evergreen Forest	1672	256
11.59	-0.18	2014	2.010468333	34	0.419676738	0.442972077	0.036953133	12	-0.630402283	0.12	289	Broadleaved Evergreen Forest	1672	256
11.6	-0.2	2011	1.91511732	19	0.458809357	0.444176735	0.02490369	75	0.587568428	0.75	283	Broadleaved Evergreen Forest	1672	256
11.6	-0.2	2012	1.984513534	123	0.413015959	0.440425559	0.012723054	1	-2.154325551	0.01	283	Broadleaved Evergreen Forest	1672	256
11.6	-0.2	2013	1.885472467	56	0.393891779	0.437325918	0.01409992	1	-3.080452853	0.01	283	Broadleaved Evergreen Forest	1672	256
11.61	-0.2	2013	1.896983434	50	0.400502873	0.441066209	0.025245705	1	-1.606742	0.01	283	Broadleaved Evergreen Forest	1672	256
11.58	-0.22	2009	2.021681236	124	0.421986381	0.43952533	0.009980567	5	-1.757310005	0.05	351	Broadleaved Evergreen Forest	1751	246
11.58	-0.22	2011	1.98135429	121	0.411503598	0.442741284	0.032917588	1	-0.948966437	0.01	351	Broadleaved Evergreen Forest	1751	246
-77.53	-0.25	2009	1.669588377	17	0.311564559	0.443268928	0.028336931	1	-4.647799334	0.01	1491	Broadleaved Evergreen Forest	3618	191
29.08	-0.25	2007	1.015657424	12	0.149507879	0.434395929	0.029188454	1	-9.760299427	0.01	1891	Cropland/Other Vegetation Mosaic	1458	167
10.51	-0.27	1995	1.165805455	11	0.243263636	0.432462501	0.033625313	1	-5.626679702	0.01	43	Water bodies	2095	263
-77.87	-0.58	2006	1.067753939	12	0.174432424	0.440828205	0.03196491	1	-8.334006947	0.01	2058	Broadleaved Evergreen Forest	2333	162
-77.88	-0.59	2006	1.190264091	12	0.217166515	0.436883242	0.028583876	1	-7.68673665	0.01	2042	Broadleaved Evergreen Forest	2215	160
-77.82	-0.62	2011	1.777714697	12	0.345624697	0.440600669	0.029679606	1	-3.200041531	0.01	2221	Broadleaved Evergreen Forest	2349	156
-76.15	-0.64	2013	1.982543562	20	0.421204737	0.436339652	0.023372568	28	-0.647550357	0.28	236	Broadleaved Evergreen Forest	3009	253
-76.4	-0.67	2003	1.302710714	42	0.235291069	0.439147212	0.014154666	1	-14.402045	0.01	244	Broadleaved Evergreen Forest	3116	251
-77.67	-0.72	2001	1.739677599	18	0.332151242	0.460544799	0.215898286	1	-0.594694657	0.01	1196	Broadleaved Evergreen Forest	4101	207
100.5	-0.9	1998	1.70521	10	0.286250222	0.440633506	0.037181978	1	-4.152099834	0.01	645	Broadleaved Evergreen Forest	2223	206
-76	-1	2003	1.543217351	36	0.307881254	0.45063417	0.108301642	1	-1.318104818	0.01	241	Broadleaved Evergreen Forest	2910	253
-76.44	-1.07	2010	1.56644	11	0.318426545	0.438776716	0.033093707	1	-3.636648259	0.01	300	Broadleaved Evergreen Forest	3163	248
-48.07	-1.09	2009	1.480024217	18	0.268508954	0.434732367	0.02665651	1	-6.235753097	0.01	34	Broadleaved Evergreen Forest	2476	267
133.91	-1.11	2013	1.838645948	16	0.363975333	0.437379823	0.026783533	1	-2.740657516	0.01	1624	Broadleaved Evergreen Forest	3018	182
-48.29	-1.21	2010	1.854392041	73	0.358481393	0.443162211	0.054956822	1	-1.54086091	0.01	27	Broadleaved Evergreen Forest	2344	268
115.98	-1.41	2005	1.98969204	80	0.393939174	0.437845941	0.010953499	1	-4.008469564	0.01	679	Broadleaved Evergreen Forest	2665	226
-48.41	-1.43	2010	1.908538093	56	0.368873331	0.437206609	0.013798008	1	-4.952401558	0.01	14	Water bodies	2465	268
116	-1.45	2005	1.992607943	154	0.396671678	0.439842665	0.012243198	1	-3.526120175	0.01	503	Broadleaved Evergreen Forest	2648	240
14.29	-1.52	2002	1.480266805	19	0.319994737	0.46033145	0.204313584	1	-0.686869225	0.01	510	Tree Open	1971	241
-78.04	-1.53	2011	1.579970909	11	0.300544727	0.437697499	0.030122395	1	-4.553182828	0.01	949	Broadleaved Evergreen Forest	4365	213
14.12	-1.6	2002	1.208025748	15	0.265278476	0.435571913	0.024834181	1	-6.857219893	0.01	628	Tree Open	2025	234
115.98	-1.61	2005	1.986702906	154	0.393880126	0.442941891	0.027407159	1	-1.790107671	0.01	206	Broadleaved Evergreen Forest	2672	251
13.08	-1.72	2002	1.501113779	21	0.294306	0.442204957	0.023460244	1	-6.304237874	0.01	539	Broadleaved Evergreen Forest	1923	238
13.07	-1.73	2002	1.628566489	21	0.374955143	0.444512015	0.022703478	1	-3.063709988	0.01	539	Broadleaved Evergreen Forest	1923	238
9.27	-1.75	2010	1.750127923	29	0.376926946	0.440445568	0.019334518	1	-3.285244621	0.01	12	Water bodies	2000	256
11.88	-1.91	2006	1.509444842	17	0.340856765	0.435685602	0.026867772	1	-3.529464149	0.01	686	Broadleaved Evergreen Forest	1955	229
-74.05	-10.49	2011	1.72069	10	0.321016444	0.434944211	0.034229367	1	-3.328363184	0.01	244	Herbaceous	1810	259
-75.38	-10.57	2002	1.746295371	15	0.345986667	0.435177449	0.026304913	1	-3.390651076	0.01	2261	Broadleaved Evergreen Forest	1272	178
-75.5	-10.62	2001	1.720834545	11	0.344047273	0.441308474	0.030598666	1	-3.178609184	0.01	2027	Broadleaved Evergreen Forest	1171	175
152.8	-10.65	2003	1.88414	10	0.405982667	0.43989046	0.036931053	17	-0.918137739	0.17	200	Water bodies	2911	259
152.8	-10.66	2003	1.736439091	11	0.359366182	0.441758465	0.032448476	3	-2.53917266	0.03	174	Water bodies	2911	259
152.82	-10.66	2002	1.812221818	11	0.376369091	0.439447405	0.034100239	3	-1.849790973	0.03	127	Water bodies	2911	259
152.8	-10.67	2002	1.904012697	17	0.383333676	0.441746445	0.023157094	1	-2.522456779	0.01	174	Water bodies	2836	263
152.8	-10.67	2003	1.900791756	39	0.389885182	0.438551028	0.016920267	1	-2.876186721	0.01	174	Water bodies	2836	263
-74.55	-10.68	2001	1.775861343	20	0.333064526	0.446501342	0.060009612	1	-1.89031078	0.01	1267	Broadleaved Evergreen Forest	2286	213
-75.47	-10.7	2011	1.984540909	12	0.414203485	0.438353298	0.029705926	19	-0.812962808	0.19	1934	Broadleaved Evergreen Forest	1222	174
142.62	-11.23	1964	2.44378	10	0.515701778	0.452401704	0.108771978	97	0.581952038	0.97	50	Shrub	1755	263
-74.65	-11.25	1997	1.394597273	11	0.267646545	0.43855222	0.036033461	1	-4.74297145	0.01	726	Needleleaf Evergreen Forest	1743	235
24.32	-11.27	2009	2.095060082	17	0.426944265	0.464333911	0.22713144	29	-0.164616781	0.29	1420	Broadleaved Deciduous Forest	1484	199
-74.63	-11.3	1999	1.152632727	12	0.229471515	0.440779045	0.031143343	1	-6.784998386	0.01	966	Needleleaf Evergreen Forest	1872	225
142.42	-11.41	1992	2.029800075	54	0.40576747	0.438639618	0.015019767	3	-2.188592302	0.03	96	Tree Open	1751	261
142.42	-11.41	1993	2.040245776	35	0.409319899	0.438697367	0.015046098	4	-1.952497376	0.04	96	Tree Open	1751	261
142.28	-11.43	1992	2.04159	10	0.412522222	0.437543735	0.037354546	25	-0.669838502	0.25	48	Tree Open	1729	264
142.42	-11.43	1992	1.954914242	12	0.397542273	0.440049178	0.032045453	8	-1.326456676	0.08	106	Tree Open	1751	260
142.35	-11.45	1992	1.999569679	35	0.414651597	0.435752163	0.018246718	11	-1.156403361	0.11	82	Tree Open	1742	261
142.35	-11.45	1993	1.996579503	18	0.401738824	0.441269836	0.024000624	5	-1.647082653	0.05	82	Tree Open	1742	261
142.35	-11.45	1994	1.984159638	25	0.406290667	0.452921192	0.154700063	6	-0.301425379	0.06	82	Tree Open	1742	261
-74.82	-11.5	2011	1.840241018	17	0.389350294	0.441323038	0.027558843	3	-1.885882607	0.03	2484	Broadleaved Evergreen Forest	1110	147
142.3	-11.5	1992	2.100071711	28	0.423200132	0.462090526	0.168904185	24	-0.230251213	0.24	59	Tree Open	1738	263
142.55	-11.58	1993	1.835054545	12	0.35607197	0.433704972	0.027703556	2	-2.802275773	0.02	130	Tree Open	1758	259
136.42	-12.22	2007	1.745448182	11	0.382949091	0.437849161	0.031062421	5	-1.767411176	0.05	6	Herbaceous	1408	269
132.56	-12.23	1972	2.203429091	11	0.47886	0.435902329	0.029828197	93	1.440169889	0.93	35	Herbaceous	1432	277
142.38	-12.27	1992	1.970160174	21	0.401810857	0.443447958	0.057187088	9	-0.72808569	0.09	39	Tree Open	1792	263
131.04	-12.33	1993	2.01510028	13	0.405288205	0.473411134	0.296177516	7	-0.230007092	0.07	22	Water bodies	1564	274
130.89	-12.34	2009	1.827447408	68	0.356069754	0.447626165	0.069379128	1	-1.319653524	0.01	8	Water bodies	1621	274
131.07	-12.35	1991	1.746537424	12	0.367852576	0.436666824	0.031785002	1	-2.164991142	0.01	7	Tree Open	1546	274
131.06	-12.36	1995	1.990991818	11	0.396168727	0.448521076	0.102198204	8	-0.512262908	0.08	8	Tree Open	1546	274
131.06	-12.37	1995	1.954488264	35	0.396169479	0.457012028	0.138621009	1	-0.438912897	0.01	8	Tree Open	1546	274
131.06	-12.37	1998	1.950865666	29	0.396756158	0.449981411	0.137843787	2	-0.386127331	0.02	8	Tree Open	1546	274
142.38	-12.37	1993	1.957215165	15	0.397630667	0.459341376	0.258654646	8	-0.238583416	0.08	25	Tree Open	1792	265
31.32	-12.39	2009	2.0811	11	0.397956727	0.46615986	0.244664093	8	-0.278762332	0.08	1434	Broadleaved Deciduous Forest	1034	193
31.32	-12.39	2010	1.957904237	17	0.396543971	0.440090345	0.026495095	4	-1.643563631	0.04	1434	Broadleaved Deciduous Forest	1034	193
142.4	-12.4	1992	2.158643946	14	0.440974286	0.437566468	0.028075618	56	0.121379973	0.56	34	Tree Open	1794	264
142.4	-12.4	1993	2.071461237	21	0.419965619	0.438819379	0.024828847	25	-0.759348981	0.25	34	Tree Open	1794	264
131.59	-12.42	1991	1.989981818	12	0.405083636	0.435834998	0.032953831	14	-0.933165017	0.14	6	Tree Open	1382	274
132.96	-12.42	2009	1.794222837	47	0.351241924	0.462397093	0.13212001	1	-0.841319715	0.01	10	Herbaceous	1459	279
143.17	-12.43	1985	2.108174087	40	0.417738064	0.461182648	0.134511532	7	-0.322980363	0.07	85	Tree Open	1751	259
143.18	-12.43	1985	2.116345221	43	0.430196633	0.438521214	0.028224741	38	-0.294939144	0.38	85	Tree Open	1751	259
143.18	-12.43	1998	2.027338676	68	0.406210812	0.438117801	0.012593505	1	-2.533606637	0.01	85	Tree Open	1751	259
143.18	-12.44	1985	1.899924886	26	0.395012769	0.435641462	0.020383336	3	-1.9932308	0.03	62	Tree Open	1751	259
132.5	-12.52	1973	2.138229241	14	0.430275604	0.439594783	0.0253434	38	-0.367716199	0.38	23	Herbaceous	1441	278
-70.1	-12.57	2005	1.300793119	43	0.238785914	0.440222706	0.013412341	1	-15.0187641	0.01	244	Broadleaved Evergreen Forest	3248	249
-70.1	-12.57	2010	1.814974809	15	0.364933905	0.437861987	0.027383784	2	-2.66318495	0.02	244	Broadleaved Evergreen Forest	3248	249
132.47	-12.68	2009	1.946130851	36	0.389313968	0.452702227	0.109381034	2	-0.579517827	0.02	10	Herbaceous	1429	278
132.86	-12.84	2009	1.888478102	45	0.361563717	0.457039123	0.12210554	1	-0.781908881	0.01	92	Wetland	1443	276
132.81	-12.87	2009	1.85971214	32	0.357296472	0.435058805	0.019664208	1	-3.954511385	0.01	61	Wetland	1436	278
131.64	-12.9	2007	1.789646679	19	0.369499415	0.439080025	0.026466605	1	-2.628996379	0.01	29	Tree Open	1338	275
130.47	-13.06	1991	1.92701832	16	0.38992125	0.443798434	0.072684634	3	-0.741245859	0.03	13	Wetland	1430	274
130.76	-13.18	2007	2.043126279	17	0.412866912	0.436959886	0.023616181	13	-1.020189242	0.13	223	Tree Open	1433	264
130.71	-13.2	2009	1.804231865	50	0.351500865	0.451308128	0.094308853	1	-1.058302162	0.01	92	Tree Open	1423	266
-70.82	-13.3	2010	1.656006717	27	0.318327009	0.437635493	0.019500647	1	-6.11818079	0.01	1075	Broadleaved Evergreen Forest	5144	218
48.19	-13.31	2015	2.14183	10	0.457	0.460746229	0.263151171	74	-0.014236034	0.74	33	Water bodies	2060	264
-70.87	-13.35	2006	1.662173889	41	0.313853439	0.445067976	0.06640507	1	-1.975971664	0.01	1195	Herbaceous	4556	210
48.28	-13.37	2013	1.898483168	33	0.391243409	0.449998377	0.119595789	1	-0.491279572	0.01	79	Water bodies	2073	261
48.28	-13.38	2013	1.806772381	17	0.375156765	0.439242677	0.02360829	1	-2.714551251	0.01	79	Water bodies	2120	263
142.41	-13.39	1998	1.935112007	30	0.394355701	0.439834978	0.019573944	2	-2.323460097	0.02	59	Tree Open	1536	263
48.3	-13.39	2013	1.893302085	21	0.383967048	0.437330864	0.023547921	3	-2.26617953	0.03	71	Water bodies	2068	258
142.4	-13.4	1993	2.068790569	21	0.416726476	0.459614972	0.184168409	16	-0.232876505	0.16	58	Tree Open	1536	263
-70.9	-13.42	2010	1.602829148	16	0.3152255	0.436133153	0.02549284	1	-4.742808267	0.01	1842	Herbaceous	2544	182
143.17	-13.42	1988	2.066842879	12	0.408527424	0.468917704	0.322998832	23	-0.186967487	0.23	138	Tree Open	1434	256
143.19	-13.43	1989	2.116006521	85	0.433109541	0.443616347	0.034699836	27	-0.302791229	0.27	144	Tree Open	1434	256
143.19	-13.44	1989	1.7557	11	0.338416727	0.442741073	0.03248259	1	-3.2117003	0.01	144	Tree Open	1434	256
143.2	-13.44	1989	2.07488722	105	0.422346502	0.445661376	0.052066499	8	-0.447790324	0.08	144	Tree Open	1434	256
143.22	-13.45	1988	1.923472203	13	0.379972564	0.439332551	0.030744628	3	-1.930743389	0.03	147	Tree Open	1439	256
143.22	-13.45	1989	1.986909322	153	0.40213499	0.447009962	0.040232578	1	-1.115388915	0.01	147	Tree Open	1439	256
143.11	-13.53	1994	1.863702584	21	0.374721714	0.437572023	0.025063285	2	-2.507664446	0.02	222	Tree Open	1369	256
143.11	-13.58	1994	1.963676035	26	0.392261723	0.433757204	0.017735688	5	-2.339660018	0.05	154	Tree Open	1338	257
130.66	-13.67	2009	1.796995351	45	0.349081414	0.46567268	0.146417632	1	-0.796292526	0.01	14	Tree Open	1280	275
130.62	-13.68	2009	1.838810492	43	0.344997807	0.446316582	0.090841455	1	-1.115336329	0.01	15	Tree Open	1279	275
48.46	-13.7	2013	1.790157063	13	0.387792308	0.437950295	0.034632863	7	-1.448277269	0.07	52	Cropland/Other Vegetation Mosaic	2079	258
48.46	-13.7	2015	1.646643883	15	0.344909905	0.43860385	0.02870919	1	-3.263552421	0.01	52	Cropland/Other Vegetation Mosaic	2079	258
-68.14	-13.76	1991	1.720057473	14	0.320890549	0.436629307	0.029849442	1	-3.877417747	0.01	259	Broadleaved Evergreen Forest	1946	252
-68.14	-13.76	1993	1.520407273	11	0.303772	0.440491835	0.032326753	1	-4.229309185	0.01	259	Broadleaved Evergreen Forest	1946	252
126.38	-14.17	1993	2.088723044	38	0.42880973	0.45349454	0.108163049	27	-0.22821851	0.27	37	Tree Open	1043	275
125.64	-14.24	2014	1.87791877	19	0.386028655	0.449263609	0.139827364	3	-0.452235903	0.03	28	Water bodies	1106	279
125.98	-14.31	2015	1.934153876	49	0.395695986	0.463892836	0.135087363	1	-0.504835152	0.01	27	Water bodies	1102	277
132.11	-14.32	2009	1.869551576	25	0.3700482	0.448635099	0.116736225	1	-0.673200622	0.01	178	Shrub	1082	271
-56.45	-14.41	1995	1.356936364	11	0.260257091	0.440728709	0.030310705	1	-5.954055488	0.01	288	Tree Open	1720	255
-67.56	-14.46	1991	1.9204	10	0.372104889	0.43995582	0.035784922	5	-1.896076002	0.05	370	Broadleaved Evergreen Forest	1865	241
126.49	-14.49	1975	2.296998881	13	0.484438974	0.442403175	0.031555002	92	1.332143756	0.92	119	Tree Open	1201	269
125.44	-14.55	2015	2.083567273	11	0.425561455	0.448411545	0.102299311	36	-0.223365044	0.36	11	Water bodies	1235	280
145.45	-14.67	2008	2.087472413	13	0.427125385	0.437692932	0.027578832	37	-0.383176032	0.37	37	Water bodies	1699	257
145.47	-14.67	2001	1.960841952	58	0.399520399	0.438900483	0.014949916	1	-2.634134093	0.01	32	Water bodies	1708	252
145.47	-14.67	2003	2.061107202	55	0.419010276	0.440349456	0.025068613	11	-0.851230991	0.11	32	Water bodies	1708	252
145.47	-14.67	2004	2.116100334	60	0.428761576	0.445253574	0.067566286	26	-0.244086193	0.26	32	Water bodies	1708	252
145.45	-14.68	2008	2.186235939	82	0.444055312	0.443621538	0.048110622	66	0.009016179	0.66	4	Water bodies	1699	257
133.29	-15.01	2007	1.804130879	15	0.361630667	0.437546494	0.030811411	2	-2.463886712	0.02	133	Tree Open	793	271
133.05	-15.02	1995	2.019452198	14	0.407805714	0.455287313	0.196254346	20	-0.241939093	0.2	167	Tree Open	823	270
145.09	-15.03	1980	2.331249426	22	0.481713853	0.436261979	0.019946993	99	2.278632906	0.99	118	Broadleaved Evergreen Forest	1605	255
145.07	-15.04	1980	2.173337376	27	0.446559658	0.459301861	0.146744959	59	-0.086832306	0.59	118	Broadleaved Evergreen Forest	1565	250
144.25	-15.11	1998	1.99254736	27	0.418661368	0.467362031	0.200481157	21	-0.242918904	0.21	47	Herbaceous	1040	261
143.55	-15.13	1994	2.183866334	14	0.455515165	0.467921084	0.273543642	70	-0.045352615	0.7	86	Tree Open	1088	261
145.07	-15.14	1980	2.282925455	11	0.469392	0.437130634	0.03084728	83	1.045841522	0.83	40	Broadleaved Evergreen Forest	1607	255
-67.04	-15.15	1994	1.647808795	15	0.334216381	0.441315765	0.02515677	1	-4.257278785	0.01	280	Broadleaved Evergreen Forest	1828	254
145.06	-15.15	1977	1.99687	10	0.409527556	0.447242774	0.034384556	14	-1.096865098	0.14	119	Broadleaved Evergreen Forest	1607	255
144.59	-15.16	1980	2.175086444	35	0.434807529	0.436297221	0.017264818	43	-0.086284789	0.43	61	Tree Open	1188	258
145.13	-15.17	1980	2.125009084	15	0.453923429	0.440815063	0.028894686	70	0.453660078	0.7	96	Broadleaved Evergreen Forest	1700	253
145	-15.18	1994	2.146747802	14	0.431212747	0.443450774	0.025482161	31	-0.480258583	0.31	154	Broadleaved Evergreen Forest	1571	250
145.01	-15.18	1977	2.25081621	15	0.447213905	0.448498453	0.076181745	60	-0.016861629	0.6	156	Broadleaved Evergreen Forest	1571	250
145.13	-15.2	1980	2.348978182	11	0.471388	0.441464342	0.031234835	87	0.958021988	0.87	156	Broadleaved Evergreen Forest	1700	253
-39.33	-15.23	2010	1.544928711	15	0.306492571	0.439800294	0.028778791	1	-4.632151685	0.01	138	Broadleaved Evergreen Forest	1283	238
-39.33	-15.23	2011	1.725435564	14	0.322480879	0.434811777	0.029625078	1	-3.791750289	0.01	138	Broadleaved Evergreen Forest	1283	238
145.03	-15.24	1994	1.866835315	14	0.383065604	0.458680553	0.190078288	4	-0.397809498	0.04	270	Broadleaved Evergreen Forest	1565	245
-39.32	-15.25	2011	1.693149266	34	0.3297382	0.443064351	0.037299634	1	-3.038264454	0.01	138	Broadleaved Evergreen Forest	1254	237
124.38	-15.25	1988	2.129826364	11	0.444673818	0.434273723	0.029610529	62	0.351229639	0.62	3	Water bodies	1252	281
145.03	-15.25	1977	2.009044697	12	0.403951818	0.435979625	0.032512768	19	-0.985083974	0.19	270	Broadleaved Evergreen Forest	1575	246
128.08	-15.28	1995	1.9756	10	0.393619111	0.469302902	0.275838037	8	-0.274377646	0.08	16	Water bodies	786	291
145.15	-15.29	1995	2.06943521	13	0.425467436	0.436063206	0.028364009	34	-0.37356392	0.34	39	Broadleaved Evergreen Forest	1746	256
145.16	-15.29	1980	2.268773174	19	0.446404444	0.442708357	0.057051898	66	0.064784649	0.66	25	Broadleaved Evergreen Forest	1746	256
145.14	-15.3	1995	2.040565206	21	0.408045619	0.437414367	0.024123521	14	-1.217432032	0.14	66	Broadleaved Evergreen Forest	1760	254
145.15	-15.3	1977	1.901781772	19	0.379291696	0.448001391	0.058539146	1	-1.173739264	0.01	66	Broadleaved Evergreen Forest	1760	254
145.16	-15.3	1995	1.957341046	35	0.390567328	0.45359817	0.113821649	1	-0.553768484	0.01	45	Broadleaved Evergreen Forest	1760	254
144.3	-15.35	1992	1.83712	10	0.365536222	0.478724357	0.387347528	3	-0.292213391	0.03	76	Herbaceous	1006	260
144.3	-15.39	1977	2.166415874	14	0.44264044	0.452346336	0.188671008	64	-0.051443496	0.64	95	Herbaceous	995	259
-67.14	-15.4	2000	1.675435453	33	0.361493598	0.437237694	0.017479078	1	-4.333414816	0.01	895	Broadleaved Evergreen Forest	1803	228
128.45	-15.41	1995	1.908748636	12	0.380295455	0.448049544	0.091575582	3	-0.739870691	0.03	29	Shrub	771	291
145.12	-15.41	1980	2.220343365	22	0.444710216	0.441719104	0.020378814	57	0.146775613	0.57	72	Tree Open	1733	252
145.12	-15.41	1995	2.023060263	25	0.402958	0.439707282	0.021233148	5	-1.730750554	0.05	72	Tree Open	1733	252
129.09	-15.44	2001	2.057852121	12	0.422815455	0.442317006	0.029837051	26	-0.653601859	0.26	18	Shrub	819	287
129.06	-15.45	2001	2.186765839	13	0.438365641	0.447631873	0.085710486	53	-0.108110827	0.53	17	Shrub	815	288
129.1	-15.45	2001	1.952970031	24	0.387126884	0.437556914	0.021881102	2	-2.304729936	0.02	20	Shrub	819	287
144.15	-15.45	1994	1.90022	10	0.400639778	0.438386617	0.033070905	14	-1.141391177	0.14	97	Herbaceous	982	260
129.05	-15.46	2001	1.936671518	15	0.38232781	0.435700394	0.022818615	1	-2.338993198	0.01	18	Shrub	809	287
144.16	-15.46	1994	2.099646327	15	0.415933524	0.463882903	0.254495009	21	-0.188409901	0.21	93	Herbaceous	980	260
145.14	-15.47	1980	2.220377804	29	0.45246197	0.440178583	0.016557423	75	0.741865874	0.75	28	Tree Open	1825	256
145.17	-15.47	1980	2.150141779	25	0.4354412	0.438267673	0.023502247	47	-0.120263967	0.47	37	Tree Open	1873	257
-67.09	-15.49	1994	1.509675181	15	0.312985333	0.440869641	0.027948984	1	-4.575633434	0.01	1139	Broadleaved Evergreen Forest	1784	219
145.2	-15.5	1992	2.01266514	13	0.400853846	0.440203983	0.02689141	9	-1.463297641	0.09	65	Tree Open	1863	256
145.2	-15.51	1993	1.960449575	26	0.405091077	0.467339403	0.211508239	5	-0.294306863	0.05	65	Tree Open	1863	256
145.2	-15.51	1994	1.836951683	21	0.373688571	0.436254045	0.0220003	1	-2.843846434	0.01	65	Tree Open	1863	256
129.33	-15.58	1995	1.958639311	14	0.411584945	0.443376939	0.078350116	24	-0.405768301	0.24	193	Shrub	855	279
131.11	-15.59	2007	1.937351578	14	0.39561044	0.435080733	0.027924684	9	-1.413455295	0.09	104	Tree Open	852	271
131.28	-15.59	2007	1.86227	10	0.362798889	0.432328386	0.034590948	3	-2.01004893	0.03	130	Tree Open	842	272
-67.48	-15.67	2000	1.611592115	20	0.344320421	0.438944945	0.024576965	1	-3.850130625	0.01	1579	Herbaceous	1469	200
128.69	-15.69	2007	1.802557133	13	0.383908205	0.471956555	0.299856225	5	-0.293635225	0.05	32	Tree Open	731	289
49.96	-15.73	2001	1.388952251	16	0.273904167	0.440365626	0.027864858	1	-5.973885084	0.01	27	Water bodies	2760	234
130.28	-16	2001	1.916372121	12	0.375701061	0.44681266	0.094292022	1	-0.754163476	0.01	88	Tree Open	786	275
130.24	-16.03	2001	2.049334848	12	0.404079242	0.44918088	0.098209569	13	-0.459238728	0.13	238	Tree Open	820	267
130.27	-16.04	2001	1.85056	10	0.388472667	0.437157668	0.034243658	10	-1.421723138	0.1	154	Tree Open	786	275
145.28	-16.04	1998	2.014914126	81	0.413855241	0.441876307	0.04758405	1	-0.58887519	0.01	251	Broadleaved Evergreen Forest	1901	247
130.25	-16.07	2001	1.977610284	21	0.390955143	0.457265238	0.182773559	1	-0.362799169	0.01	223	Tree Open	785	273
145.46	-16.08	2006	1.805860694	32	0.369083145	0.442262283	0.018042281	1	-4.055980445	0.01	201	Water bodies	2092	255
145.46	-16.09	2005	2.089067774	22	0.452681126	0.439677074	0.023635159	70	0.550199456	0.7	201	Water bodies	2099	256
23.42	-16.1	2010	1.753822727	11	0.331728	0.440405928	0.033287941	1	-3.264783772	0.01	1042	Herbaceous	791	226
130.43	-16.11	2007	2.03577	10	0.413409556	0.439939989	0.031849828	20	-0.832985144	0.2	120	Shrub	761	275
136.05	-16.16	1975	2.174529242	12	0.437568939	0.447120935	0.094796606	51	-0.100763056	0.51	53	Herbaceous	786	270
145.42	-16.19	2005	1.912831049	14	0.399270989	0.441229246	0.031723564	11	-1.322621165	0.11	124	Water bodies	2090	255
-67.6	-16.2	2008	1.714562933	47	0.343870842	0.438763702	0.015982482	1	-5.937304289	0.01	2707	Shrub	1032	156
-67.6	-16.2	2009	1.666946868	38	0.330224282	0.436345202	0.017260723	1	-6.148115685	0.01	2707	Shrub	1032	156
-67.75	-16.2	2000	1.531472483	13	0.320412564	0.434388159	0.029339628	1	-3.884698038	0.01	1412	Broadleaved Evergreen Forest	1252	208
134.04	-16.23	1995	1.896423836	14	0.374100989	0.437880291	0.033641751	3	-1.895837747	0.03	257	Shrub	707	262
145.43	-16.24	2009	1.846996327	51	0.35148502	0.442900504	0.01479248	1	-6.179862058	0.01	101	Water bodies	2099	252
145.43	-16.24	2014	2.042627466	29	0.410921872	0.447450823	0.092545295	7	-0.394714292	0.07	101	Water bodies	2099	252
145.43	-16.24	2015	1.905763903	31	0.390674237	0.439432247	0.016922962	1	-2.881174814	0.01	101	Water bodies	2099	252
145.17	-16.25	2003	1.924687495	88	0.386159705	0.439119796	0.011508975	1	-4.601633872	0.01	456	Broadleaved Evergreen Forest	1728	231
145.44	-16.25	2005	1.903490523	50	0.386264531	0.443326505	0.027457019	1	-2.078229044	0.01	107	Water bodies	2110	255
145.44	-16.25	2006	1.89558	10	0.389204889	0.441732285	0.033609503	7	-1.562873353	0.07	107	Water bodies	2110	255
145.44	-16.25	2009	1.85481452	122	0.358172	0.444944829	0.04026636	1	-2.154970756	0.01	107	Water bodies	2110	255
128.12	-16.33	1995	1.928308566	13	0.42382359	0.436169068	0.02816822	34	-0.438276823	0.34	183	Tree Open	717	283
-67.47	-16.4	2000	1.614288691	14	0.352456484	0.441344146	0.028281377	1	-3.142975095	0.01	1374	Broadleaved Deciduous Forest	1317	207
-67.51	-16.4	2011	2.043190576	22	0.429164589	0.447586525	0.126055207	42	-0.146141811	0.42	1504	Broadleaved Deciduous Forest	1254	200
122.93	-16.4	2008	1.960126672	36	0.385900492	0.452242587	0.114286318	1	-0.580490259	0.01	10	Water bodies	746	276
135.44	-16.41	1995	1.782741316	16	0.3789245	0.440515846	0.025469489	1	-2.418240344	0.01	160	Tree Open	711	265
145.38	-16.48	2003	2.101554309	15	0.440924381	0.439205256	0.025101531	54	0.068486843	0.54	10	Water bodies	2073	252
145.38	-16.48	2004	2.074521917	99	0.420453152	0.444175302	0.040753357	4	-0.582090688	0.04	10	Water bodies	2073	252
145.38	-16.48	2005	2.053994292	268	0.414135472	0.441786639	0.021644762	1	-1.277499246	0.01	10	Water bodies	2073	252
145.38	-16.48	2006	2.071655705	120	0.41959012	0.452030899	0.0601386	1	-0.53943356	0.01	10	Water bodies	2073	252
145.38	-16.48	2007	2.32826009	14	0.502706374	0.432639184	0.027561642	99	2.542199422	0.99	10	Water bodies	2073	252
145.38	-16.48	2008	2.348956823	14	0.473870549	0.441789616	0.080895124	85	0.39657438	0.85	10	Water bodies	2073	252
145.39	-16.55	2005	2.040426703	15	0.429898857	0.433425603	0.028018759	47	-0.12587087	0.47	382	Water bodies	1931	232
-67.43	-16.58	1990	1.472341818	11	0.317538182	0.442099669	0.033896964	1	-3.674709216	0.01	1492	Broadleaved Deciduous Forest	1196	187
-67.22	-16.67	2000	1.587349998	19	0.35549614	0.442131513	0.062950106	1	-1.376254581	0.01	2181	Broadleaved Deciduous Forest	1064	170
145.53	-16.7	2004	1.893838667	82	0.380318196	0.443142448	0.047953737	1	-1.310101277	0.01	446	Tree Open	1999	227
145.61	-16.76	2009	1.865830475	183	0.362107537	0.441826896	0.022459535	1	-3.549466103	0.01	538	Tree Open	2095	225
145.63	-16.8	2003	2.115476093	28	0.439125106	0.45449139	0.144907858	62	-0.106041756	0.62	375	Tree Open	2183	230
145.63	-16.8	2004	1.961192054	33	0.388987576	0.437968493	0.018682462	1	-2.621759256	0.01	375	Tree Open	2183	230
145.63	-16.8	2005	1.99048497	53	0.399839579	0.438698693	0.014322201	1	-2.71320819	0.01	375	Tree Open	2183	230
145.63	-16.8	2006	1.927127111	25	0.402322467	0.44920589	0.105566351	2	-0.444113322	0.02	375	Tree Open	2183	230
145.73	-16.81	2005	2.017769443	104	0.415982534	0.444136872	0.038030688	1	-0.740305774	0.01	-9	Water bodies	2152	248
145.63	-16.82	2009	1.865555606	62	0.360224754	0.439550488	0.012669461	1	-6.261176485	0.01	389	Tree Open	2183	230
145.72	-16.85	2004	1.949902151	60	0.392741452	0.450883484	0.090071347	1	-0.645510852	0.01	-4	Water bodies	2154	247
145.75	-16.9	2005	1.959891837	172	0.393048758	0.440088252	0.022606198	1	-2.080822892	0.01	35	Water bodies	2267	247
145.43	-16.95	2006	1.918469316	36	0.413485206	0.437667641	0.017567027	9	-1.376580906	0.09	396	Tree Open	1927	229
145.35	-17.01	1998	1.976640628	17	0.395073235	0.459895495	0.222217116	4	-0.29170687	0.04	493	Shrub	1740	225
-65.54	-17.02	2009	1.567008539	18	0.28913915	0.455694531	0.149432463	1	-1.114586334	0.01	560	Needleleaf Evergreen Forest	3491	245
145.37	-17.02	1980	2.174392701	15	0.432085143	0.44204775	0.029590253	38	-0.336685432	0.38	452	Shrub	1740	225
145.36	-17.05	2009	1.786123983	68	0.342418749	0.439409617	0.013689737	1	-7.084932981	0.01	468	Shrub	1710	223
-65.65	-17.07	2007	1.355814386	14	0.234953846	0.443270112	0.028454155	1	-7.321119324	0.01	860	Needleleaf Evergreen Forest	3056	229
-65.67	-17.08	2009	1.685329387	18	0.320995621	0.440756164	0.022947075	1	-5.218989446	0.01	1135	Needleleaf Evergreen Forest	2707	211
144.53	-17.12	2003	2.159730392	41	0.436895341	0.4560222	0.117654943	51	-0.162567401	0.51	343	Tree Open	1047	244
145.63	-17.14	2009	1.873942556	151	0.36279496	0.446717477	0.04191322	1	-2.002292283	0.01	768	Shrub	2135	207
145.29	-17.16	1998	2.106620616	27	0.435159316	0.436938979	0.020124614	48	-0.088432141	0.48	563	Tree Open	1491	221
145.51	-17.16	1981	2.001479925	38	0.425306046	0.439062379	0.01771732	20	-0.776434229	0.2	671	Shrub	1891	211
145.52	-17.16	1981	1.941393343	17	0.399308235	0.436860195	0.027051521	10	-1.388164443	0.1	671	Shrub	1891	211
145.53	-17.16	1981	1.955153986	13	0.393712308	0.472068609	0.29593465	7	-0.264775691	0.07	710	Shrub	1891	211
145.54	-17.16	1981	2.123489522	109	0.432767856	0.443183178	0.026018263	23	-0.400308124	0.23	710	Shrub	1891	211
145.56	-17.16	1981	2.083788182	11	0.408634182	0.443535074	0.034058981	15	-1.024719226	0.15	723	Shrub	1877	205
-65.76	-17.17	2007	1.476614089	17	0.290987794	0.439287139	0.023788197	1	-6.234156495	0.01	1890	Needleleaf Evergreen Forest	1670	183
145.38	-17.17	1998	2.139363918	25	0.425284067	0.452757971	0.106555409	22	-0.257836787	0.22	764	Shrub	1468	206
145.89	-17.19	2007	1.872846492	16	0.402269833	0.436939576	0.028958699	12	-1.197213401	0.12	151	Broadleaved Evergreen Forest	3519	240
145.29	-17.23	1988	1.98549021	13	0.410563333	0.44196252	0.032636725	15	-0.962081416	0.15	561	Tree Open	1403	218
145.29	-17.26	1998	1.994797488	93	0.40096094	0.440072645	0.015062321	1	-2.596658612	0.01	634	Tree Open	1273	213
145.28	-17.27	1998	1.994316298	23	0.396525138	0.43786458	0.023555145	4	-1.755006902	0.04	634	Tree Open	1273	213
122.23	-17.32	1995	1.75826	10	0.320793333	0.44049916	0.034741604	1	-3.445604517	0.01	33	Water bodies	640	269
145.31	-17.32	2009	2.235602937	13	0.474660769	0.435648907	0.027403693	93	1.423598698	0.93	837	Tree Open	1164	203
144.68	-17.34	2006	1.90589121	17	0.389001324	0.435713085	0.025732	6	-1.815317981	0.06	512	Sparse vegetation	932	230
145.26	-17.39	1995	1.952213397	14	0.379456703	0.441032836	0.029573058	3	-2.082169929	0.03	861	Tree Open	1032	203
145.27	-17.39	1998	1.99984723	69	0.399960793	0.447789749	0.058250432	1	-0.821091866	0.01	861	Tree Open	1032	203
145.86	-17.44	2007	1.830823471	42	0.381363798	0.440510074	0.018464813	1	-3.203188574	0.01	174	Broadleaved Evergreen Forest	3489	230
145.32	-17.45	1998	1.904662182	70	0.380908986	0.441437378	0.039677804	1	-1.525497572	0.01	883	Tree Open	1083	201
145.85	-17.45	2009	1.751085183	44	0.336998827	0.440025735	0.016184695	1	-6.365699569	0.01	126	Broadleaved Evergreen Forest	3489	230
146.01	-17.45	2014	1.915641222	42	0.388281034	0.439309194	0.015576556	1	-3.275958965	0.01	54	Water bodies	3690	235
146.01	-17.45	2015	1.847934064	74	0.366763836	0.439102655	0.01092638	1	-6.62056586	0.01	54	Water bodies	3690	235
-149.83	-17.49	2007	2.104582637	14	0.429156374	0.435322463	0.031417049	42	-0.196265712	0.42	72	Broadleaved Evergreen Forest	1784	257
-149.91	-17.49	2006	1.980603636	11	0.412592364	0.433680015	0.038961062	30	-0.541249389	0.3	-162	Broadleaved Evergreen Forest	1758	259
127.95	-17.49	2007	1.793228939	12	0.360405152	0.440995347	0.029113615	1	-2.768127383	0.01	309	Herbaceous	621	271
124.25	-17.51	2008	1.949884866	58	0.393271337	0.438786793	0.014105838	1	-3.226710468	0.01	39	Herbaceous	597	278
-149.84	-17.53	2007	1.84864	10	0.388214889	0.443253661	0.033939306	5	-1.621682306	0.05	255	Broadleaved Evergreen Forest	1855	252
146.06	-17.54	1967	2.058593636	11	0.418838909	0.439579497	0.033142719	21	-0.625796196	0.21	8	Water bodies	3436	237
-63.59	-17.59	2010	1.848789754	15	0.349955429	0.437899633	0.027808203	1	-3.162527397	0.01	388	Cropland	1457	241
145.76	-17.6	2006	1.85946	10	0.370650444	0.436580824	0.036223853	2	-1.820081887	0.02	364	Broadleaved Evergreen Forest	3017	223
-149.35	-17.63	2007	1.852938333	12	0.395380606	0.437591901	0.03123859	6	-1.351254814	0.06	497	Water bodies	2075	236
145.72	-17.65	2009	1.951763946	40	0.384651615	0.44704944	0.072050307	1	-0.866031353	0.01	526	Broadleaved Evergreen Forest	2715	216
145.24	-17.67	2006	1.64917	10	0.355987111	0.438625796	0.037077257	2	-2.228824102	0.02	663	Tree Open	1035	214
145.06	-17.68	2009	1.904643623	37	0.366685465	0.459604907	0.146099484	1	-0.63600116	0.01	702	Tree Open	824	215
145.95	-17.75	2007	1.695780216	17	0.35819	0.437237007	0.027144192	1	-2.912114961	0.01	66	Broadleaved Evergreen Forest	3144	229
-41.8	-17.82	2004	1.556613258	29	0.338318424	0.451104213	0.092649971	1	-1.217332163	0.01	563	Tree Open	1098	223
-64.69	-17.84	2000	2.056031818	11	0.435405818	0.435275376	0.032556458	51	0.004006658	0.51	2490	Herbaceous	718	156
122.26	-17.91	2008	2.064293745	33	0.411235303	0.459955032	0.165916477	12	-0.293640089	0.12	12	Water bodies	597	268
146.07	-17.91	2007	1.765134686	24	0.35128279	0.441536327	0.020669276	1	-4.366555398	0.01	61	Water bodies	3042	235
144.51	-18.05	1995	1.967944968	30	0.400439356	0.438807256	0.02167524	4	-1.770125715	0.04	579	Tree Open	775	227
144.49	-18.07	1998	1.977396551	50	0.392524833	0.437579935	0.013651747	1	-3.30031779	0.01	570	Tree Open	793	229
142.12	-18.09	1995	1.82882	10	0.375523111	0.440898177	0.032087672	2	-2.037388853	0.02	89	Sparse vegetation	744	269
-63.8	-18.12	2007	1.911226315	17	0.429660735	0.440015527	0.028209755	37	-0.367064225	0.37	1799	Herbaceous	673	174
21.58	-18.12	1999	2.198401084	13	0.477671026	0.43971842	0.030855999	92	1.229991137	0.92	1014	Herbaceous with Sparse Tree/Shrub	578	218
-63.62	-18.14	2000	1.668524647	18	0.364216601	0.438145937	0.018360428	1	-4.026558502	0.01	1051	Cropland	879	210
143.44	-18.18	1995	2.051792775	17	0.409441765	0.438559499	0.024399966	14	-1.193351424	0.14	274	Shrub	853	254
32.98	-18.29	2010	1.322404545	11	0.311692	0.441266858	0.029868745	1	-4.338142036	0.01	832	Tree Open	2071	195
32.61	-18.35	2011	1.54553129	17	0.328714853	0.441707732	0.025476422	1	-4.43519421	0.01	1842	Herbaceous	1114	145
32.44	-18.36	2011	1.901950909	11	0.328047273	0.459447989	0.240945377	1	-0.545354794	0.01	1744	Herbaceous	1046	148
125.49	-18.39	1995	1.860970606	12	0.393712576	0.436335774	0.02943926	9	-1.447835252	0.09	102	Sparse vegetation	487	275
47.88	-18.4	2003	1.150928636	12	0.210924091	0.437775914	0.030319793	1	-7.481971427	0.01	1265	Herbaceous	1332	184
-64.11	-18.58	2000	1.539073923	15	0.345775619	0.461535948	0.25745	1	-0.449641985	0.01	2369	Shrub	753	155
-64.12	-18.63	1998	1.61294	10	0.365734222	0.471513701	0.386378995	5	-0.273771298	0.05	2510	Shrub	800	154
-64.3	-18.83	1998	1.544653636	11	0.353150545	0.435871622	0.033409634	2	-2.475964755	0.02	1247	Shrub	862	219
-64.29	-18.92	2007	1.839519697	12	0.380085455	0.442149402	0.032717375	4	-1.896972096	0.04	1674	Shrub	831	183
48.41	-18.93	2001	1.67127	10	0.281665556	0.436350166	0.034026396	1	-4.54601807	0.01	962	Broadleaved Evergreen Forest	1816	192
48.43	-18.94	2014	2.000610909	11	0.428365455	0.436441612	0.032510784	40	-0.24841474	0.4	974	Broadleaved Evergreen Forest	1866	191
146.12	-19	1979	1.898345492	29	0.394411034	0.441344636	0.017300513	1	-2.712844398	0.01	843	Shrub	929	200
146.12	-19	1980	1.993660455	12	0.395258485	0.432390811	0.032175166	14	-1.154067902	0.14	843	Shrub	929	200
146.21	-19.01	1995	1.640261189	14	0.318304066	0.441768805	0.02551423	1	-4.839054128	0.01	645	Shrub	992	202
146.22	-19.01	1995	1.983212036	20	0.414012105	0.441646865	0.023884184	13	-1.157031767	0.13	645	Shrub	992	202
33.06	-19.03	2009	2.073458721	14	0.424549341	0.440663479	0.027215359	30	-0.592097214	0.3	642	Broadleaved Deciduous Forest	1091	216
140.21	-19.12	1995	2.063362387	18	0.417157843	0.44056352	0.023109145	18	-1.012831794	0.18	69	Herbaceous	575	262
48.44	-19.19	2001	1.504662137	20	0.331156368	0.439972746	0.022386005	1	-4.86091091	0.01	656	Broadleaved Evergreen Forest	2385	209
48.44	-19.19	2002	1.618021667	12	0.320818788	0.438894783	0.029496516	1	-4.003048884	0.01	656	Broadleaved Evergreen Forest	2385	209
48.44	-19.19	2003	1.416431516	20	0.329349474	0.437828703	0.023625292	1	-4.591656663	0.01	656	Broadleaved Evergreen Forest	2385	209
-40.04	-19.25	1998	2.002830909	11	0.401594182	0.437050476	0.034583912	15	-1.025225073	0.15	38	Shrub	1212	242
146.56	-19.25	1999	2.148960639	14	0.44891011	0.491107964	0.338677494	57	-0.12459598	0.57	52	Tree Open	1033	240
146.8	-19.28	2007	2.08901741	165	0.424878294	0.442718851	0.014627734	5	-1.219639132	0.05	14	Broadleaved Evergreen Forest	1100	240
146.8	-19.28	2008	2.045733899	140	0.416677015	0.444919461	0.039654638	1	-0.712210395	0.01	14	Broadleaved Evergreen Forest	1100	240
146.8	-19.28	2009	2.076111464	121	0.422514942	0.44074821	0.02453166	5	-0.743254555	0.05	14	Broadleaved Evergreen Forest	1100	240
146.8	-19.28	2010	2.0995899	181	0.429373217	0.446775257	0.045711571	13	-0.380692248	0.13	14	Broadleaved Evergreen Forest	1100	240
146.8	-19.28	2011	2.121891193	165	0.434565774	0.453620485	0.058094623	28	-0.327994397	0.28	14	Broadleaved Evergreen Forest	1100	240
145.63	-19.29	2000	1.92987	10	0.377919333	0.46686982	0.267855245	2	-0.332084171	0.02	497	Shrub	634	224
146.79	-19.29	2003	1.582637473	15	0.341709714	0.43665626	0.029512829	1	-3.217127938	0.01	-10	Broadleaved Evergreen Forest	1091	241
146.79	-19.29	2005	1.92205	10	0.404788222	0.43059886	0.030220622	22	-0.854073674	0.22	-10	Broadleaved Evergreen Forest	1091	241
146.79	-19.29	2006	2.158007446	125	0.440873721	0.443675923	0.033024908	54	-0.084851168	0.54	-10	Broadleaved Evergreen Forest	1091	241
146.79	-19.29	2007	2.119870765	133	0.433188004	0.440774659	0.016434317	30	-0.461634938	0.3	-10	Broadleaved Evergreen Forest	1091	241
-64.1	-19.31	2009	1.406339645	16	0.2659555	0.435351579	0.024591925	1	-6.888280697	0.01	1641	Broadleaved Deciduous Forest	953	198
146.45	-19.38	2003	2.064038072	24	0.415791775	0.439254592	0.021635438	15	-1.084462278	0.15	373	Herbaceous with Sparse Tree/Shrub	797	223
146.45	-19.38	2004	1.990370106	31	0.386849677	0.453056985	0.134671972	2	-0.491619055	0.02	373	Herbaceous with Sparse Tree/Shrub	797	223
146.45	-19.38	2005	2.118256117	42	0.423948757	0.451112384	0.095642585	16	-0.284011847	0.16	373	Herbaceous with Sparse Tree/Shrub	797	223
146.45	-19.38	2006	2.098608985	316	0.423009623	0.446268639	0.02851608	2	-0.815645628	0.02	373	Herbaceous with Sparse Tree/Shrub	797	223
146.45	-19.38	2007	2.06082177	362	0.417059459	0.443112814	0.019329752	1	-1.347836989	0.01	373	Herbaceous with Sparse Tree/Shrub	797	223
146.45	-19.38	2008	2.095091012	262	0.419679406	0.444521027	0.027695083	2	-0.896968645	0.02	373	Herbaceous with Sparse Tree/Shrub	797	223
146.45	-19.38	2009	2.095756397	137	0.421205612	0.453443086	0.062412293	5	-0.516524438	0.05	373	Herbaceous with Sparse Tree/Shrub	797	223
146.45	-19.38	2010	2.178776072	59	0.445162326	0.448820953	0.070944856	66	-0.051570005	0.66	373	Herbaceous with Sparse Tree/Shrub	797	223
146.45	-19.38	2011	2.063861841	27	0.424192991	0.438729567	0.021532109	24	-0.675111545	0.24	373	Herbaceous with Sparse Tree/Shrub	797	223
-64.17	-19.51	2007	1.538527972	14	0.327750989	0.441035017	0.027760742	1	-4.080727721	0.01	1862	Broadleaved Deciduous Forest	871	196
146.9	-19.6	2007	1.561482338	14	0.339449121	0.439813856	0.03243966	1	-3.093889904	0.01	43	Herbaceous	923	239
-63.9	-19.8	2000	1.704762342	18	0.370675098	0.439822708	0.023057466	1	-2.99892496	0.01	1326	Broadleaved Deciduous Forest	904	209
13.94	-19.89	1999	1.623680909	11	0.323484727	0.437072312	0.032750593	1	-3.46826044	0.01	927	Bare area, consolidated (gravel,rock)	170	207
12	-2	2006	1.32376087	37	0.267601201	0.442666138	0.016999796	1	-10.29806119	0.01	716	Broadleaved Evergreen Forest	1933	227
-78.1	-2.12	2011	1.70589	10	0.322338	0.440609354	0.035772709	1	-3.306189424	0.01	1339	Broadleaved Evergreen Forest	2984	199
-48.8	-2.18	2010	1.910136555	108	0.376385417	0.438626616	0.009817725	1	-6.339676614	0.01	29	Herbaceous	2497	269
-59.94	-2.38	1996	1.81728035	14	0.408484615	0.442069404	0.030000821	12	-1.119462311	0.12	126	Broadleaved Evergreen Forest	2454	268
34.82	-2.44	2005	1.960475671	52	0.387862564	0.456372657	0.106391973	1	-0.643940434	0.01	1507	Herbaceous	833	205
29.22	-2.5	2007	1.477677786	20	0.350293316	0.444082333	0.024001443	1	-3.907640768	0.01	2203	Broadleaved Evergreen Forest	1582	164
115.38	-2.52	1997	1.478400967	18	0.314767712	0.434557473	0.026022996	1	-4.603227177	0.01	18	Tree Open	2393	267
140.5	-2.58	1997	1.842462907	22	0.391679091	0.434052572	0.020321387	3	-2.085166778	0.03	56	Tree Open	2059	262
119.9	-2.96	1997	1.243877273	11	0.220647273	0.442926556	0.032141612	1	-6.915623446	0.01	797	Broadleaved Evergreen Forest	3274	225
144.47	-20.23	2000	2.113155495	14	0.434383297	0.442483827	0.027433427	41	-0.295279573	0.41	775	Tree Open	627	218
139.59	-20.46	1995	2.149784545	12	0.462452273	0.440309686	0.032168221	79	0.688337298	0.79	378	Herbaceous	443	244
148.54	-20.79	2000	1.76722	10	0.361023111	0.435712191	0.028910301	3	-2.583476364	0.03	230	Broadleaved Evergreen Forest	1340	220
55.36	-20.93	2012	1.949411092	30	0.39193977	0.438447777	0.020530813	1	-2.265278432	0.01	540	Water bodies	1471	221
149.1	-21.02	2006	2.098420856	17	0.419312941	0.44366183	0.025256118	21	-0.964078838	0.21	16	Urban	1771	227
121.58	-21.03	2004	2.096496227	15	0.408584952	0.457679671	0.2611794	22	-0.187973166	0.22	304	Sparse vegetation	328	260
149.16	-21.04	2000	1.990738434	34	0.408832602	0.440025601	0.018394123	7	-1.695813365	0.07	4	Urban	1759	227
149.16	-21.04	2001	2.075438433	24	0.418193841	0.472308714	0.230145419	20	-0.235133395	0.2	4	Urban	1759	227
149.16	-21.04	2002	1.95504957	44	0.39863129	0.438975656	0.015758064	1	-2.560236244	0.01	4	Urban	1759	227
149.16	-21.04	2003	1.861465219	63	0.366096825	0.436866179	0.012852999	1	-5.506057562	0.01	4	Urban	1759	227
149.16	-21.04	2004	1.892918114	38	0.370581223	0.457668368	0.143716977	1	-0.605962823	0.01	4	Urban	1759	227
149.16	-21.04	2005	1.928201691	37	0.385201381	0.468920098	0.184837221	1	-0.452932131	0.01	4	Urban	1759	227
149.16	-21.04	2006	1.893334674	62	0.370115547	0.457983457	0.112591884	1	-0.780410685	0.01	4	Urban	1759	227
149.16	-21.04	2007	1.824096103	47	0.367053913	0.46890675	0.16280739	1	-0.625603278	0.01	4	Urban	1759	227
149.16	-21.04	2008	1.780453019	35	0.36419758	0.480296311	0.203217907	1	-0.571301679	0.01	4	Urban	1759	227
148.38	-21.07	1998	1.92142405	24	0.392034928	0.439358148	0.022408843	4	-2.111810094	0.04	598	Broadleaved Evergreen Forest	1022	202
119.13	-21.09	1995	1.863366667	15	0.392898476	0.439365341	0.027505325	4	-1.689377029	0.04	180	Shrub	324	270
148.3	-21.1	1998	2.093549301	14	0.424821758	0.438472228	0.025516937	31	-0.534957217	0.31	550	Tree Open	954	205
119.15	-21.12	1995	1.89632697	12	0.375775455	0.436523188	0.033537938	5	-1.811313913	0.05	221	Shrub	324	270
47.42	-21.25	2016	2.454813529	17	0.522873824	0.439040492	0.026140869	100	3.206983362	1	1045	Broadleaved Evergreen Forest	1789	192
117.04	-21.35	1970	1.924454096	15	0.419154857	0.440704887	0.026403485	20	-0.816181256	0.2	323	Sparse vegetation	348	259
117.04	-21.35	1971	2.137045554	14	0.441396593	0.459964684	0.273558194	63	-0.0678762	0.63	323	Sparse vegetation	348	259
116.98	-21.42	2013	2.04023227	107	0.411701883	0.44278911	0.038294283	3	-0.811798118	0.03	293	Herbaceous	341	263
-64.02	-21.44	2007	1.7365	10	0.366936889	0.449843437	0.036927396	1	-2.245123016	0.01	1083	Tree Open	852	204
117.03	-21.57	2013	2.032128754	210	0.412465642	0.443234176	0.026894849	1	-1.14403077	0.01	302	Sparse vegetation	349	264
117.03	-21.57	2014	2.050439882	218	0.418713646	0.443655094	0.030531974	1	-0.816895997	0.01	302	Sparse vegetation	349	264
115.59	-22.02	2014	1.971701461	26	0.394647015	0.44086493	0.021568486	2	-2.142844627	0.02	74	Sparse vegetation	331	260
-42.32	-22.17	1998	1.736443333	12	0.364868939	0.43795315	0.033699739	3	-2.168687716	0.03	702	Broadleaved Deciduous Forest	1470	193
118.27	-22.27	2003	1.73765	10	0.339753111	0.442780972	0.038333747	1	-2.687654326	0.01	696	Herbaceous	414	249
-44.72	-22.32	2011	1.295553636	11	0.267788364	0.439348907	0.033307248	1	-5.150847226	0.01	1822	Broadleaved Deciduous Forest	2031	134
118.43	-22.33	2003	1.898374394	12	0.408031667	0.434729213	0.02812429	17	-0.94927007	0.17	605	Tree Open	386	257
118.27	-22.34	2003	1.555600455	13	0.340832308	0.437715574	0.028190635	1	-3.436718158	0.01	720	Sparse vegetation	412	248
119.39	-22.67	2004	1.86998803	12	0.381215455	0.435864409	0.029762974	5	-1.836138926	0.05	446	Tree Open	295	253
119.39	-22.67	2010	1.919766337	88	0.385211567	0.442688809	0.045191768	1	-1.271852027	0.01	446	Tree Open	295	253
119.39	-22.67	2011	1.917398128	65	0.383990135	0.438926365	0.020036267	1	-2.741839617	0.01	446	Tree Open	295	253
114.95	-22.86	2013	2.025051725	35	0.414428067	0.450291684	0.112290691	8	-0.319381919	0.08	86	Shrub	282	257
150.46	-23.12	1981	2.147772147	22	0.4254871	0.438604696	0.023378099	31	-0.561106214	0.31	52	Herbaceous	1008	223
150.47	-23.12	1975	1.900435758	12	0.388387273	0.440993398	0.033464516	5	-1.571997204	0.05	39	Herbaceous	1008	223
150.48	-23.14	1981	2.099559242	12	0.419847879	0.498005347	0.386896702	24	-0.202011204	0.24	75	Herbaceous	1001	220
134.27	-23.33	1996	1.79678	10	0.366619778	0.437424611	0.033146702	1	-2.136104928	0.01	798	Shrub	324	203
134.15	-23.41	1978	2.044240455	12	0.421135303	0.43673288	0.032967777	35	-0.473115836	0.35	797	Shrub	329	200
44.13	-23.52	2002	2.00285	10	0.401467778	0.481086469	0.383759779	14	-0.20747013	0.14	179	Tree Open	513	245
-47.22	-24.06	2006	1.53943	10	0.291419111	0.469016108	0.272751673	1	-0.651130732	0.01	619	Broadleaved Deciduous Forest	1914	187
144.29	-24.08	1996	1.957499242	12	0.367197273	0.472838759	0.317742331	2	-0.332475329	0.02	233	Herbaceous	430	228
113.38	-24.48	1992	1.904291969	21	0.389489048	0.440188359	0.021927993	1	-2.312081657	0.01	-8	Shrub	231	222
113.46	-24.49	1992	2.34342	10	0.511312222	0.442330761	0.034756078	97	1.984730879	0.97	11	Shrub	228	223
113.43	-24.5	1992	2.039344136	14	0.440938681	0.436938408	0.02651629	56	0.150860964	0.56	8	Shrub	229	222
-54.53	-24.57	2008	1.625934914	32	0.324135444	0.438631905	0.01786933	1	-6.40742887	0.01	318	Tree Open	1632	209
-54.53	-24.57	2009	1.683463366	21	0.332177238	0.435055619	0.024800318	1	-4.148268666	0.01	318	Tree Open	1632	209
148.01	-24.58	1999	1.701622218	14	0.366323077	0.437421012	0.0250588	1	-2.837244237	0.01	594	Tree Open	704	196
151.33	-24.68	2000	1.971333106	18	0.401835033	0.43479342	0.022155215	5	-1.487613091	0.05	420	Herbaceous with Sparse Tree/Shrub	910	197
-54.45	-24.75	2009	1.664944545	11	0.348896364	0.437570035	0.032240009	1	-2.750423308	0.01	252	Broadleaved Deciduous Forest	1627	209
31.58	-24.99	2017	2.153244995	54	0.434751174	0.448278377	0.074072339	39	-0.182621516	0.39	291	Tree Open	627	218
-58.13	-25.02	2011	1.727494952	24	0.347013587	0.453037921	0.110214023	1	-0.961985879	0.01	80	Tree Open	1085	227
148.27	-25.07	2007	1.826887459	87	0.36163181	0.442875827	0.046654769	1	-1.741387191	0.01	415	Broadleaved Evergreen Forest	666	201
-58.17	-25.12	2011	1.984310163	124	0.4201555	0.443574428	0.031796779	2	-0.736518875	0.02	77	Tree Open	1086	226
-48.93	-25.3	2010	1.672942215	18	0.323132745	0.44077334	0.022051773	1	-5.334745358	0.01	848	Broadleaved Evergreen Forest	1709	175
-48.9	-25.33	2010	1.323873818	28	0.262291085	0.434647085	0.019285629	1	-8.937017324	0.01	916	Broadleaved Evergreen Forest	1743	177
-48.9	-25.33	2011	1.436421366	17	0.311512647	0.438872485	0.025745308	1	-4.946914442	0.01	916	Broadleaved Evergreen Forest	1743	177
-48.89	-25.34	2010	1.503896345	26	0.304030831	0.437886577	0.020165991	1	-6.637697577	0.01	758	Broadleaved Deciduous Forest	1837	180
-48.89	-25.34	2011	1.449008185	27	0.289654245	0.44677981	0.101827887	1	-1.543050429	0.01	758	Broadleaved Deciduous Forest	1837	180
-48.91	-25.34	2010	1.579653709	52	0.304104268	0.441222686	0.026471849	1	-5.179782329	0.01	916	Broadleaved Deciduous Forest	1837	180
-48.91	-25.34	2011	1.48569941	33	0.299022008	0.438637621	0.017255685	1	-8.090992174	0.01	916	Broadleaved Deciduous Forest	1837	180
149.46	-25.34	1994	1.706628182	11	0.357078545	0.443527188	0.030811467	1	-2.805729485	0.01	333	Herbaceous	675	199
-48.88	-25.35	2010	1.506670256	34	0.291583476	0.461746168	0.139757661	1	-1.217555383	0.01	651	Broadleaved Deciduous Forest	1837	180
-48.89	-25.35	2010	1.629007499	68	0.307959017	0.440505349	0.025773228	1	-5.142791237	0.01	651	Broadleaved Deciduous Forest	1837	180
-48.89	-25.35	2011	1.445266131	40	0.285671859	0.441798831	0.033439002	1	-4.669008139	0.01	651	Broadleaved Deciduous Forest	1837	180
-48.88	-25.36	2010	1.627968626	65	0.306797221	0.449035124	0.075026464	1	-1.895836421	0.01	651	Broadleaved Deciduous Forest	1837	180
-48.88	-25.36	2011	1.436720137	23	0.260704269	0.436630347	0.024440414	1	-7.198162857	0.01	651	Broadleaved Deciduous Forest	1837	180
149.46	-25.36	1994	1.748641275	18	0.35579817	0.437348121	0.025204282	1	-3.235559404	0.01	351	Herbaceous	675	199
-48.86	-25.39	2010	1.582738733	33	0.296635947	0.44795319	0.116823135	1	-1.29526778	0.01	119	Broadleaved Deciduous Forest	1972	211
-48.86	-25.39	2011	1.465785758	12	0.259410758	0.458349585	0.221709594	1	-0.897294627	0.01	119	Broadleaved Deciduous Forest	1972	211
-48.87	-25.4	2010	1.560091078	30	0.301523011	0.442117225	0.045215274	1	-3.109440703	0.01	119	Broadleaved Deciduous Forest	1972	211
-48.87	-25.4	2011	1.448931449	21	0.257713238	0.448028607	0.081560801	1	-2.333417116	0.01	119	Broadleaved Deciduous Forest	1972	211
146.49	-25.46	1996	1.983870659	14	0.396938022	0.434017486	0.029705564	12	-1.248232965	0.12	416	Shrub	511	203
-55.22	-25.55	2008	1.814728551	14	0.349201099	0.437449759	0.026654293	1	-3.310861079	0.01	207	Tree Open	1516	215
-55.22	-25.55	2011	1.72084	10	0.390216	0.465268878	0.268631134	4	-0.279390094	0.04	207	Tree Open	1516	215
153	-25.56	2001	2.063992448	14	0.405876923	0.44172245	0.027892518	13	-1.285130536	0.13	86	Water bodies	1352	211
-54.17	-25.68	2010	2.215334846	239	0.457134001	0.445055841	0.030754894	95	0.392723198	0.95	276	Broadleaved Evergreen Forest	1768	201
-54.17	-25.68	2011	2.234279843	190	0.471200551	0.445738123	0.032337173	94	0.787404285	0.94	276	Broadleaved Evergreen Forest	1768	201
-54.44	-25.72	2011	2.254456321	200	0.468845061	0.44597465	0.035301766	96	0.647854591	0.96	236	Broadleaved Evergreen Forest	1732	208
119	-25.75	2010	1.846036376	17	0.370811912	0.441651927	0.025447626	1	-2.783757303	0.01	565	Herbaceous	219	220
148.57	-25.84	2007	1.741456572	32	0.33681504	0.438607262	0.019884368	1	-5.119208386	0.01	391	Herbaceous with Sparse Tree/Shrub	654	195
27.63	-25.93	2012	1.855089137	57	0.339090576	0.454787533	0.096952348	1	-1.193338375	0.01	1492	Cropland/Other Vegetation Mosaic	688	168
153.07	-25.94	2007	1.761330379	36	0.326819937	0.437682521	0.017754377	1	-6.244239492	0.01	30	Water bodies	1432	213
27.63	-25.94	2012	1.950889694	227	0.389430474	0.445912463	0.03087246	1	-1.829526665	0.01	1492	Cropland/Other Vegetation Mosaic	688	168
27.64	-25.94	2012	2.041769381	262	0.414752619	0.443704548	0.022511082	1	-1.286118922	0.01	1508	Cropland/Other Vegetation Mosaic	688	168
27.65	-25.94	2012	1.949429097	179	0.387012817	0.442149981	0.016978107	1	-3.247544961	0.01	1508	Cropland/Other Vegetation Mosaic	688	168
153.1	-25.95	2007	1.994255534	14	0.420881758	0.436958085	0.026657051	26	-0.603079721	0.26	141	Water bodies	1505	208
27.62	-25.95	2011	1.925774179	41	0.385361073	0.450004837	0.071121748	1	-0.90891698	0.01	1563	Cropland/Other Vegetation Mosaic	680	169
27.62	-25.95	2012	2.026759737	145	0.405026372	0.447641573	0.047020632	1	-0.906308571	0.01	1563	Cropland/Other Vegetation Mosaic	680	169
27.66	-25.95	2012	2.027808536	207	0.405936718	0.446591061	0.036746122	1	-1.106357391	0.01	1567	Cropland/Other Vegetation Mosaic	688	168
-49.12	-26.03	2005	1.535864336	13	0.279321026	0.440161603	0.029273694	1	-5.494372389	0.01	873	Cropland	1575	164
27.54	-26.03	2012	1.84101697	12	0.356530909	0.440280794	0.034032609	1	-2.460871696	0.01	1580	Herbaceous	695	164
27.55	-26.03	2012	1.968468608	30	0.408255494	0.45484022	0.130378449	5	-0.357303881	0.05	1580	Herbaceous	692	165
27.55	-26.03	2013	1.844919909	21	0.378906762	0.444316282	0.058684254	2	-1.11460086	0.02	1580	Herbaceous	692	165
147.15	-26.06	2006	2.050593082	74	0.417866457	0.440011155	0.012916601	8	-1.714436961	0.08	509	Shrub	563	192
147.13	-26.09	2006	1.918476284	20	0.397956368	0.43770122	0.024322088	5	-1.634105258	0.05	492	Shrub	559	193
152.57	-26.15	2005	2.147324545	11	0.417975636	0.44658703	0.100935838	32	-0.283461202	0.32	84	Broadleaved Evergreen Forest	1068	205
152.57	-26.15	2006	2.040845945	90	0.409573189	0.447966404	0.055976223	2	-0.68588435	0.02	84	Broadleaved Evergreen Forest	1068	205
152.58	-26.15	2006	2.108498967	54	0.41826652	0.442717674	0.025777122	6	-0.948560281	0.06	104	Broadleaved Evergreen Forest	1068	205
-58.94	-26.18	2012	1.753227675	36	0.350662651	0.437058013	0.017218496	1	-5.017590495	0.01	77	Shrub	1150	217
-49.38	-26.25	2003	1.61766	10	0.354217778	0.450805295	0.124654966	3	-0.774838907	0.03	861	Needleleaf Evergreen Forest	1463	166
-49.38	-26.25	2004	1.617323335	21	0.350740667	0.44248416	0.023832664	1	-3.849485419	0.01	861	Needleleaf Evergreen Forest	1463	166
-49.38	-26.25	2005	1.570886687	19	0.325781637	0.450619074	0.138557724	1	-0.900977819	0.01	861	Needleleaf Evergreen Forest	1463	166
146.06	-26.29	2006	1.970889014	56	0.402376916	0.445394977	0.069896452	1	-0.615454148	0.01	300	Shrub	487	207
-58.81	-26.3	2013	2.246031818	11	0.511303636	0.445535993	0.0332245	97	1.97949234	0.97	71	Shrub	1190	217
147.08	-26.3	2006	2.052132974	41	0.416157146	0.452241074	0.093313512	12	-0.386695637	0.12	423	Shrub	532	196
-58.83	-26.31	2013	1.96515022	77	0.414086241	0.444227005	0.048360822	1	-0.623247566	0.01	72	Shrub	1190	217
146.07	-26.31	2006	1.94778	10	0.396254667	0.444354552	0.037890309	13	-1.269450879	0.13	295	Shrub	485	207
147.07	-26.31	2006	2.066098626	30	0.427775655	0.438368722	0.018811517	28	-0.563116033	0.28	419	Shrub	532	196
150.06	-26.31	1990	1.943141818	11	0.381849818	0.474478983	0.350465189	2	-0.264303467	0.02	298	Shrub	662	198
146.11	-26.35	1990	1.934096593	14	0.404035055	0.438216136	0.02511775	8	-1.360833737	0.08	298	Wetland	486	206
152.52	-26.39	1997	2.116728706	13	0.442190769	0.467463996	0.299823976	58	-0.08429355	0.58	208	Shrub	1148	192
152.52	-26.39	2001	2.016349739	18	0.410394967	0.437575296	0.026661533	16	-1.019458591	0.16	208	Shrub	1148	192
151.36	-26.42	1991	1.705384545	12	0.355311818	0.437895217	0.027198085	1	-3.036368186	0.01	369	Shrub	646	189
152.67	-26.44	2006	2.039982043	163	0.414662262	0.448128269	0.046071483	1	-0.726393102	0.01	116	Broadleaved Evergreen Forest	1270	199
152.67	-26.44	2007	2.066673907	255	0.419480275	0.446950446	0.033037012	1	-0.831496815	0.01	116	Broadleaved Evergreen Forest	1270	199
152.67	-26.44	2008	2.089713186	453	0.423590344	0.446429227	0.023539553	1	-0.970234389	0.01	116	Broadleaved Evergreen Forest	1270	199
152.67	-26.44	2009	2.080502518	46	0.410886908	0.436973262	0.013853722	4	-1.882985308	0.04	116	Broadleaved Evergreen Forest	1270	199
152.67	-26.44	2010	1.989229885	24	0.404598551	0.436351756	0.018726212	5	-1.69565556	0.05	116	Broadleaved Evergreen Forest	1270	199
152.7	-26.44	2011	2.113643056	129	0.422381957	0.445345383	0.043278396	6	-0.530597881	0.06	98	Broadleaved Evergreen Forest	1270	199
152.7	-26.44	2012	2.122726581	137	0.429341423	0.442611777	0.035307568	23	-0.375850111	0.23	98	Broadleaved Evergreen Forest	1270	199
-55.92	-26.47	2008	1.731117223	15	0.353490286	0.464881824	0.256846589	1	-0.433688992	0.01	129	Shrub	1583	215
152.9	-26.49	2005	1.912579115	39	0.368309042	0.456866538	0.121373506	1	-0.729627903	0.01	174	Broadleaved Evergreen Forest	1661	198
152.9	-26.49	2007	1.837848963	22	0.354216017	0.437948954	0.024379026	1	-3.434630085	0.01	174	Broadleaved Evergreen Forest	1661	198
152.71	-26.82	2007	1.861935692	85	0.361362487	0.443952486	0.03573881	1	-2.310933062	0.01	486	Tree Open	1504	184
151.56	-26.85	2007	1.745903466	26	0.344316031	0.437860767	0.018324199	1	-5.104983566	0.01	951	Broadleaved Evergreen Forest	843	156
151.6	-26.85	2006	1.877903007	21	0.375061524	0.454950705	0.185514468	1	-0.430635854	0.01	801	Broadleaved Evergreen Forest	791	164
151.57	-26.86	2007	1.789677041	44	0.357643795	0.438491565	0.016138998	1	-5.00946651	0.01	955	Broadleaved Evergreen Forest	843	156
151.56	-26.88	2006	1.846036725	23	0.356035652	0.43835336	0.020556943	1	-4.004374897	0.01	688	Broadleaved Evergreen Forest	752	167
151.6	-26.88	2006	1.888191394	21	0.372500286	0.440281318	0.021751426	1	-3.116165056	0.01	966	Broadleaved Evergreen Forest	851	156
-54.68	-27.02	2005	1.43921741	17	0.281391912	0.439434072	0.028717603	1	-5.503320044	0.01	528	Broadleaved Evergreen Forest	1706	188
152.46	-27.2	2002	2.02622	10	0.415963778	0.476809632	0.385297639	28	-0.157919094	0.28	126	Tree Open	898	197
114.61	-27.21	2013	1.916758602	42	0.41604698	0.468432794	0.157898175	6	-0.331769597	0.06	177	Shrub	296	209
114.61	-27.21	2014	1.771787951	18	0.389399216	0.45878016	0.212690804	3	-0.326205662	0.03	177	Shrub	296	209
151.06	-27.21	1984	2.278417334	20	0.462800211	0.458056781	0.198236037	88	0.023928187	0.88	333	Herbaceous with Sparse Tree/Shrub	647	190
151.06	-27.21	1985	2.14031941	22	0.437290433	0.459393767	0.175507133	40	-0.125939803	0.4	333	Herbaceous with Sparse Tree/Shrub	647	190
117.66	-27.26	2010	1.810618828	15	0.347286667	0.463159584	0.258422678	1	-0.448385253	0.01	454	Sparse vegetation	225	215
117.91	-27.27	2006	1.828320303	12	0.376299848	0.438156838	0.0291414	2	-2.122649891	0.02	428	Herbaceous	223	218
152.75	-27.32	2005	1.809531153	65	0.343297135	0.442461735	0.059913757	1	-1.655122386	0.01	549	Tree Open	1357	173
152.75	-27.32	2007	1.825707636	76	0.353742123	0.444431266	0.039397502	1	-2.301900834	0.01	549	Tree Open	1357	173
114.26	-27.33	1992	1.780282797	13	0.364782821	0.441356118	0.027084272	1	-2.827223732	0.01	195	Shrub	337	204
151.59	-27.33	1983	2.063764645	67	0.422593948	0.439118376	0.012912134	9	-1.279759587	0.09	438	Herbaceous with Sparse Tree/Shrub	654	180
151.59	-27.33	1984	2.081627559	31	0.425968473	0.439120074	0.020037343	30	-0.656354537	0.3	438	Herbaceous with Sparse Tree/Shrub	654	180
151.59	-27.33	1985	2.104324705	20	0.430628368	0.43944394	0.02457105	35	-0.35877878	0.35	438	Herbaceous with Sparse Tree/Shrub	654	180
151.59	-27.33	1986	1.796946061	12	0.377897121	0.441702909	0.030726458	3	-2.076574809	0.03	438	Herbaceous with Sparse Tree/Shrub	654	180
151.59	-27.33	1987	1.54126	10	0.306685778	0.438472961	0.033579969	1	-3.924577311	0.01	438	Herbaceous with Sparse Tree/Shrub	654	180
151.59	-27.33	1989	1.680626212	12	0.335681061	0.471686134	0.323952584	1	-0.419830186	0.01	438	Herbaceous with Sparse Tree/Shrub	654	180
151.59	-27.36	1982	1.741384529	26	0.360631477	0.44897125	0.103713919	1	-0.851763913	0.01	397	Herbaceous	657	182
152.88	-27.41	2005	1.861722322	57	0.364391053	0.439776185	0.01405274	1	-5.364443784	0.01	165	Broadleaved Evergreen Forest	1272	196
152.88	-27.41	2007	1.890765744	54	0.361891957	0.437928428	0.013372502	1	-5.686031667	0.01	165	Broadleaved Evergreen Forest	1272	196
114.1	-27.43	1992	1.860485831	17	0.398165294	0.436854709	0.026719707	6	-1.447973032	0.06	149	Tree Open	360	203
153.46	-27.43	2006	1.768149708	18	0.337007647	0.43974867	0.026212546	1	-3.9195362	0.01	35	Broadleaved Evergreen Forest	1491	200
-54.94	-27.44	2013	1.993753076	79	0.429629133	0.450505067	0.060257053	26	-0.346447968	0.26	232	Tree Open	1686	203
-54.94	-27.44	2014	1.87712663	15	0.415682857	0.469761006	0.267832238	21	-0.20191053	0.21	232	Tree Open	1686	203
114.7	-27.46	2014	1.66374	10	0.379582222	0.43837864	0.033456582	4	-1.757394617	0.04	233	Shrub	329	204
32.01	-27.46	2008	1.782097381	29	0.314568522	0.441147334	0.019590899	1	-6.461102823	0.01	265	Tree Open	672	211
152.95	-27.48	2005	1.880439805	22	0.37867316	0.446368762	0.053023963	1	-1.276698272	0.01	104	Broadleaved Evergreen Forest	1245	197
153	-27.49	2005	1.758876956	16	0.332190167	0.435429844	0.026836124	1	-3.847041351	0.01	18	Herbaceous	1163	203
-58.68	-27.55	2011	1.966611271	86	0.410292676	0.438115017	0.010726458	1	-2.593805078	0.01	59	Urban	1239	217
147.64	-27.71	2006	1.64865	10	0.321808667	0.440520615	0.03638417	1	-3.262736226	0.01	219	Tree Open	490	203
147.73	-27.73	2006	1.725384589	15	0.309814286	0.435245684	0.025985707	1	-4.826938136	0.01	225	Tree Open	491	203
153.18	-27.91	2007	1.923270206	16	0.371637583	0.435493757	0.026693064	3	-2.39223844	0.03	275	Shrub	1325	186
152.42	-28.07	2006	1.97894549	13	0.394683333	0.434604714	0.030370516	10	-1.314478164	0.1	562	Broadleaved Evergreen Forest	957	174
152.43	-28.07	2006	1.890751104	59	0.377455827	0.452441854	0.093377668	1	-0.803040256	0.01	562	Broadleaved Evergreen Forest	957	174
152.43	-28.07	2007	1.904651335	82	0.366055887	0.443722764	0.04987055	1	-1.557369556	0.01	562	Broadleaved Evergreen Forest	957	174
153.11	-28.11	1987	1.944016212	12	0.404582121	0.469218698	0.320569855	17	-0.201630238	0.17	276	Broadleaved Evergreen Forest	1275	187
153.11	-28.11	1988	2.136853033	40	0.440159192	0.445885107	0.069827644	55	-0.082000693	0.55	276	Broadleaved Evergreen Forest	1275	187
153.11	-28.11	1989	2.307347353	14	0.48055044	0.435228863	0.034693621	93	1.306337444	0.93	276	Broadleaved Evergreen Forest	1275	187
153.11	-28.11	1990	2.074679063	16	0.414656833	0.435728107	0.026842347	23	-0.785001173	0.23	276	Broadleaved Evergreen Forest	1275	187
153.11	-28.11	1992	1.988886364	11	0.392716727	0.440361546	0.032980964	9	-1.444615703	0.09	276	Broadleaved Evergreen Forest	1275	187
153.11	-28.11	1993	2.139831648	16	0.428947417	0.438807627	0.024106761	39	-0.409022619	0.39	276	Broadleaved Evergreen Forest	1275	187
153.11	-28.11	1994	2.253155979	13	0.450820769	0.439588881	0.034863091	69	0.322171323	0.69	276	Broadleaved Evergreen Forest	1275	187
153.23	-28.11	1994	2.052975839	40	0.409101692	0.452596345	0.099354667	2	-0.437771614	0.02	260	Broadleaved Evergreen Forest	1596	184
153.11	-28.12	1988	1.936779369	18	0.405583922	0.435674052	0.025828861	13	-1.1649809	0.13	333	Broadleaved Evergreen Forest	1275	187
153.12	-28.12	2006	1.815989499	22	0.351775108	0.437574872	0.022516471	1	-3.810533284	0.01	349	Broadleaved Evergreen Forest	1275	187
153.23	-28.12	1994	2.229758242	14	0.444296044	0.437644876	0.028012023	63	0.237439746	0.63	202	Broadleaved Evergreen Forest	1596	184
153.23	-28.12	2006	1.700742413	13	0.286391282	0.44776956	0.085968718	1	-1.877174415	0.01	202	Broadleaved Evergreen Forest	1596	184
153.08	-28.13	1991	1.645247098	13	0.360232051	0.437000689	0.029789425	1	-2.5770433	0.01	260	Broadleaved Evergreen Forest	1258	186
153.08	-28.13	2006	2.040278829	16	0.44062125	0.439111213	0.029950159	53	0.050418331	0.53	260	Broadleaved Evergreen Forest	1258	186
153.13	-28.13	2001	2.071285553	16	0.427047917	0.439721297	0.027930836	32	-0.453741532	0.32	349	Broadleaved Evergreen Forest	1527	177
153.08	-28.14	2006	2.119324593	21	0.433202095	0.440630267	0.025054985	43	-0.296474822	0.43	356	Broadleaved Evergreen Forest	1258	186
153.1	-28.2	2006	1.905811746	36	0.367558619	0.443939709	0.032796413	1	-2.328946469	0.01	623	Broadleaved Evergreen Forest	1599	167
153.19	-28.2	2006	1.885585678	40	0.360631128	0.445190679	0.067698936	1	-1.249052876	0.01	498	Broadleaved Evergreen Forest	1655	175
153.19	-28.2	2007	1.950960849	16	0.397834667	0.435021031	0.023379546	7	-1.590551191	0.07	498	Broadleaved Evergreen Forest	1655	175
153.12	-28.21	2006	2.114760909	11	0.417410182	0.436463089	0.033826838	29	-0.563248242	0.29	713	Broadleaved Evergreen Forest	1567	172
153.04	-28.23	1999	2.045497514	43	0.418973001	0.444297455	0.063251405	7	-0.400377723	0.07	249	Broadleaved Evergreen Forest	1240	188
153.17	-28.24	1976	2.201729091	11	0.470244727	0.479166549	0.352480546	76	-0.02531153	0.76	911	Broadleaved Evergreen Forest	1825	156
151.09	-28.3	2007	1.929143114	23	0.383058577	0.455072585	0.172257704	2	-0.418059722	0.02	330	Tree Open	664	186
153.21	-28.37	1976	2.131618182	11	0.434890182	0.471595438	0.345110428	43	-0.106358004	0.43	139	Broadleaved Evergreen Forest	1730	192
153.23	-28.37	1976	2.213088543	21	0.449410857	0.435052638	0.024163583	77	0.594209024	0.77	268	Broadleaved Evergreen Forest	1730	192
152.01	-28.41	2000	1.780023856	14	0.378738022	0.436572934	0.032708741	5	-1.768179082	0.05	739	Tree Open	767	161
153.21	-28.41	2005	2.092883243	214	0.418401917	0.442482396	0.025087837	1	-0.959846784	0.01	221	Broadleaved Evergreen Forest	1788	180
153.37	-28.43	1976	2.272218608	15	0.455744	0.464503442	0.261516367	72	-0.033494814	0.72	140	Tree Open	1805	194
152.44	-28.47	1990	2.038809382	20	0.410066737	0.442678502	0.023543162	9	-1.385190563	0.09	660	Broadleaved Evergreen Forest	1105	167
152.44	-28.49	1990	2.157773114	15	0.438673143	0.436714772	0.024118469	52	0.081197957	0.52	551	Broadleaved Evergreen Forest	1105	167
152.47	-28.54	1961	1.966017273	11	0.394319273	0.436144566	0.028808425	8	-1.451842407	0.08	368	Broadleaved Evergreen Forest	1010	177
153.62	-28.66	2007	2.072879812	307	0.421222354	0.445223535	0.02951753	1	-0.813116145	0.01	1	Tree Open	1810	198
151.93	-28.83	2006	1.679880659	16	0.316701333	0.439545789	0.025582995	1	-4.801801198	0.01	957	Shrub	908	142
151.93	-28.83	2007	1.920358521	35	0.370899866	0.438549879	0.016789713	1	-4.029253701	0.01	957	Shrub	908	142
151.94	-28.83	2007	1.86706542	13	0.367228974	0.439294043	0.032089099	3	-2.245780337	0.03	993	Shrub	908	142
31.69	-28.84	2013	1.915255904	40	0.390440141	0.447664704	0.097746434	1	-0.585438884	0.01	325	Broadleaved Deciduous Forest	1125	200
31.38	-28.89	2013	2.13760611	54	0.437978658	0.439832962	0.01427898	45	-0.129862511	0.45	548	Herbaceous	1057	191
151.58	-28.92	2007	1.896851047	22	0.360372251	0.435409155	0.02229379	1	-3.365820855	0.01	461	Shrub	720	175
31.6	-29.11	2012	2.003447033	14	0.402635714	0.44229431	0.030508221	10	-1.299931449	0.1	50	Broadleaved Evergreen Forest	1070	213
29.44	-29.13	2013	1.834396934	49	0.365696293	0.441690815	0.013381544	1	-5.679054912	0.01	1667	Herbaceous	1033	134
152.21	-29.28	1974	2.149300909	11	0.447268	0.442157561	0.033335527	55	0.153303081	0.55	711	Broadleaved Evergreen Forest	1068	161
142.01	-29.43	2007	1.825995293	19	0.359104094	0.459643682	0.206606398	1	-0.486623793	0.01	187	Herbaceous	234	202
-51.08	-29.54	2006	1.709224921	51	0.327990855	0.452441934	0.106138369	1	-1.172536196	0.01	509	Tree Open	1779	172
-51.08	-29.54	2007	1.747337572	33	0.322247955	0.438892258	0.017522413	1	-6.656863031	0.01	509	Tree Open	1779	172
30.86	-29.77	2012	2.16449197	12	0.448639697	0.435755496	0.030885081	67	0.417165851	0.67	431	Broadleaved Deciduous Forest	941	196
30.78	-29.81	2013	2.032360799	14	0.446607253	0.489904577	0.333975316	55	-0.129642287	0.55	552	Broadleaved Deciduous Forest	939	188
30.86	-29.97	2013	2.11451	11	0.473908727	0.440694101	0.035248336	86	0.942303377	0.86	154	Broadleaved Deciduous Forest	983	202
140	-3	2000	1.65095673	16	0.287707083	0.439266392	0.025859569	1	-5.860859752	0.01	248	Broadleaved Evergreen Forest	2458	258
37.08	-3.04	2004	1.263695874	13	0.246069231	0.437917216	0.02793381	1	-6.867949005	0.01	1688	Broadleaved Evergreen Forest	852	184
-78.26	-3.11	2011	1.46234303	12	0.301467727	0.44022751	0.029850468	1	-4.648496124	0.01	1068	Broadleaved Evergreen Forest	2677	221
37.23	-3.2	2001	1.86271	10	0.316884889	0.437836352	0.029221468	1	-4.139130366	0.01	1551	Broadleaved Evergreen Forest	1343	179
-57.42	-3.22	2007	1.375591818	11	0.253438545	0.438128907	0.032536792	1	-5.676354363	0.01	41	Broadleaved Evergreen Forest	2206	272
141.59	-3.38	2004	1.993790776	39	0.408354656	0.445447952	0.076088287	5	-0.487503362	0.05	259	Broadleaved Evergreen Forest	2375	253
-79.75	-3.65	2012	1.791072376	16	0.371814667	0.438149538	0.027106607	1	-2.447184577	0.01	840	Herbaceous	1527	219
-51.04	-3.71	2008	1.704148182	11	0.344509818	0.440564162	0.031969211	1	-3.004589158	0.01	122	Broadleaved Evergreen Forest	2117	259
-51.03	-3.73	2008	1.679457632	14	0.356822857	0.44465533	0.028785955	1	-3.051226613	0.01	142	Broadleaved Evergreen Forest	2117	259
-51.04	-3.73	2008	1.406691818	11	0.309637818	0.440928536	0.032925369	1	-3.987524596	0.01	142	Broadleaved Evergreen Forest	2117	259
-51.06	-3.74	2008	1.606930131	17	0.3494625	0.443247145	0.028673243	1	-3.270807086	0.01	130	Broadleaved Evergreen Forest	2127	259
-51.05	-3.77	2008	1.537531818	11	0.337311636	0.438091831	0.031214266	1	-3.228658204	0.01	170	Broadleaved Evergreen Forest	2117	257
-51.05	-3.78	2008	1.663215	12	0.362804545	0.44096886	0.032294026	2	-2.420395509	0.02	170	Broadleaved Evergreen Forest	2117	257
143.65	-3.79	2005	2.020287667	52	0.41226819	0.449140671	0.091562244	9	-0.402703984	0.09	104	Cropland/Other Vegetation Mosaic	1817	264
-50.66	-3.84	2008	1.662416244	14	0.355202088	0.442050442	0.027199353	1	-3.193030099	0.01	103	Tree Open	2021	266
-79.08	-3.97	1999	1.753661213	53	0.346803382	0.444992123	0.073148358	1	-1.342323258	0.01	2122	Broadleaved Evergreen Forest	1294	159
-79.08	-3.97	2008	1.693577181	86	0.329979789	0.441110553	0.032857451	1	-3.38220888	0.01	2122	Broadleaved Evergreen Forest	1294	159
-79.08	-3.97	2011	1.691136359	43	0.32405041	0.439753954	0.016606394	1	-6.967409296	0.01	2122	Broadleaved Evergreen Forest	1294	159
-79.06	-3.98	2013	1.651712358	14	0.308135714	0.470815335	0.277672992	1	-0.58586764	0.01	2336	Broadleaved Evergreen Forest	1294	159
-79.07	-3.98	1999	1.660025426	22	0.309637662	0.457840739	0.172281306	1	-0.860238876	0.01	2275	Broadleaved Evergreen Forest	1294	159
-79.07	-3.98	2008	1.794844674	44	0.344280159	0.442403791	0.017691528	1	-5.546362878	0.01	2275	Broadleaved Evergreen Forest	1294	159
-79.07	-3.98	2011	1.806771538	15	0.345196571	0.440529164	0.026134386	1	-3.647783972	0.01	2275	Broadleaved Evergreen Forest	1294	159
-79.08	-3.98	1999	1.726999536	50	0.366076702	0.447432562	0.077668686	1	-1.04747311	0.01	2275	Broadleaved Evergreen Forest	1294	159
-79.08	-3.98	2008	1.786336845	32	0.362422802	0.43775272	0.020302857	1	-3.710311103	0.01	2275	Broadleaved Evergreen Forest	1294	159
-79.08	-3.98	2011	1.837497268	32	0.348425403	0.447855278	0.089397028	1	-1.11222797	0.01	2275	Broadleaved Evergreen Forest	1294	159
-79.07	-3.99	2008	1.742350542	37	0.365808348	0.438481955	0.014807181	1	-4.907997517	0.01	2275	Broadleaved Evergreen Forest	1294	159
-79.07	-3.99	2011	1.622083636	12	0.324736818	0.438094887	0.031709233	1	-3.574923059	0.01	2275	Broadleaved Evergreen Forest	1294	159
-79.08	-3.99	2008	1.794521278	50	0.373910131	0.439159373	0.013732566	1	-4.751424046	0.01	2275	Broadleaved Evergreen Forest	1294	159
149.24	-30.05	1974	2.35485	10	0.473124222	0.439583068	0.037293403	87	0.899385702	0.87	175	Tree Open	597	192
139.17	-30.11	1993	1.994314522	18	0.421326536	0.439433912	0.028773786	29	-0.629301152	0.29	340	Herbaceous	228	186
150.05	-30.17	1974	1.883399545	12	0.401294394	0.438587005	0.029986097	12	-1.243663384	0.12	587	Tree Open	850	160
139.19	-30.18	1993	2.23522	10	0.467201111	0.435438155	0.033426881	84	0.950221968	0.84	495	Herbaceous	260	178
150.08	-30.18	1974	2.20323	10	0.431405778	0.440807286	0.037815312	44	-0.248616445	0.44	850	Tree Open	850	160
115	-30.19	2006	2.019585455	11	0.413301091	0.430928187	0.0340159	25	-0.518201675	0.25	2	Herbaceous	554	190
115	-30.19	2008	1.858413956	14	0.400169451	0.437469932	0.028549556	13	-1.306517065	0.13	2	Herbaceous	554	190
139.22	-30.2	1993	1.74525	10	0.364228	0.438761805	0.030358905	1	-2.45508868	0.01	538	Herbaceous	267	176
139.22	-30.21	1993	2.316085764	14	0.462889011	0.431630852	0.025296505	88	1.235671042	0.88	575	Herbaceous	281	173
149.59	-30.22	1997	2.218450791	27	0.459921083	0.453268365	0.14392164	82	0.046224581	0.82	202	Herbaceous with Sparse Tree/Shrub	645	189
152.48	-30.22	1976	1.993004282	16	0.404683583	0.434015024	0.026889232	13	-1.090824767	0.13	923	Broadleaved Evergreen Forest	1527	138
150.11	-30.23	2008	2.064641498	36	0.420160714	0.451581591	0.106273599	14	-0.295660228	0.14	608	Tree Open	820	163
153.01	-30.24	1976	2.10146	10	0.443402889	0.478759621	0.384150733	53	-0.092038694	0.53	183	Broadleaved Evergreen Forest	1792	181
30.61	-30.27	2012	2.054939152	19	0.417835322	0.459560424	0.206502727	20	-0.202055939	0.2	329	Broadleaved Deciduous Forest	1025	190
115.07	-30.28	2006	1.91921	10	0.378628444	0.434668559	0.032898241	6	-1.703438034	0.06	31	Herbaceous	558	188
115.07	-30.28	2008	1.986990207	29	0.394971084	0.454572763	0.131610539	1	-0.452864031	0.01	31	Herbaceous	558	188
26.53	-30.3	2013	2.147188742	19	0.433367602	0.443776485	0.023097012	26	-0.450659283	0.26	1388	Shrub	500	151
136.2	-30.34	2007	2.019511818	11	0.421356727	0.437584551	0.029945714	31	-0.541908051	0.31	107	Sparse vegetation	157	199
119.84	-30.76	2011	1.648171818	11	0.340068	0.438944555	0.032083403	1	-3.081859981	0.01	394	Tree Open	275	184
153.05	-31.06	2008	2.096420722	346	0.42582448	0.44368783	0.021853318	1	-0.817420479	0.01	15	Water bodies	1487	185
153.05	-31.06	2009	2.11660943	354	0.430484238	0.443123607	0.020384815	8	-0.620038436	0.08	15	Water bodies	1487	185
153.05	-31.06	2010	2.086849102	459	0.423311795	0.443256111	0.017794367	1	-1.120821863	0.01	15	Water bodies	1487	185
153.05	-31.06	2012	2.111195194	305	0.430974832	0.440702131	0.014864438	9	-0.654400716	0.09	15	Water bodies	1487	185
153.05	-31.06	2018	2.084856085	38	0.414481209	0.436544583	0.015169919	7	-1.454416106	0.07	15	Water bodies	1487	185
142.18	-31.17	1988	2.14662888	24	0.439122065	0.445265111	0.049512927	43	-0.124069538	0.43	168	Sparse vegetation	253	188
115.86	-31.18	2013	2.211065913	60	0.448552616	0.436527518	0.01494625	83	0.804556221	0.83	250	Cropland	671	175
142.19	-31.18	1988	2.045308805	16	0.423542167	0.436226097	0.027008725	33	-0.46962343	0.33	168	Sparse vegetation	253	188
116.2	-31.2	2013	2.125877306	24	0.419407319	0.457293458	0.164192319	14	-0.230742458	0.14	301	Cropland	592	175
148.87	-31.2	1982	1.918871848	14	0.417605604	0.440905749	0.028799205	21	-0.809055122	0.21	372	Cropland	631	172
131.47	-31.22	1983	1.955500522	29	0.4182167	0.440855805	0.021032117	14	-1.076406379	0.14	63	Herbaceous	237	180
121.12	-31.23	1996	1.983240966	18	0.430559673	0.438970221	0.02638178	39	-0.318801383	0.39	416	Tree Open	281	177
131.48	-31.24	2007	1.833652131	21	0.366309905	0.440445294	0.021576314	1	-3.435961689	0.01	73	Herbaceous	237	180
116.22	-31.26	1992	1.88819	10	0.394980222	0.436172875	0.034653679	13	-1.188694959	0.13	291	Cropland	604	175
118.03	-31.32	1983	1.765571429	15	0.43592381	0.46683356	0.258543897	43	-0.119553202	0.43	292	Cropland	313	181
121.72	-31.35	2009	1.688145537	17	0.348348676	0.439338078	0.024446295	1	-3.722011991	0.01	296	Shrub	257	180
121.72	-31.35	2010	2.3677	10	0.501355556	0.437024817	0.033410399	97	1.925470526	0.97	296	Shrub	257	180
121.72	-31.35	2011	1.829767216	15	0.366518286	0.43696825	0.03090769	2	-2.279366889	0.02	296	Shrub	257	180
128.52	-31.4	1983	1.937514525	14	0.418919231	0.440533189	0.027521539	17	-0.785347005	0.17	125	Herbaceous	243	173
152.48	-31.46	2005	2.079132994	475	0.420999328	0.442570359	0.017741704	1	-1.215837598	0.01	139	Tree Open	1303	171
115.71	-31.53	2013	2.314566049	13	0.502201538	0.462405115	0.200434374	98	0.19855089	0.98	58	Tree Open	737	184
151.28	-31.54	1999	2.05464	10	0.471219333	0.43566363	0.033343071	86	1.066359603	0.86	796	Broadleaved Evergreen Forest	906	133
115.69	-31.56	2012	2.159737477	67	0.440219701	0.458973898	0.112823409	63	-0.166226113	0.63	39	Tree Open	729	185
117.94	-31.6	2006	1.68459	10	0.353273333	0.440161742	0.039911377	3	-2.177033572	0.03	249	Cropland	313	179
121.21	-31.64	2007	1.944362789	31	0.398772043	0.440482568	0.016961085	2	-2.459189658	0.02	414	Tree Open	298	172
116.07	-31.74	2013	2.179800867	57	0.445046842	0.438182209	0.014901657	65	0.460662405	0.65	137	Cropland	735	181
116.07	-31.74	2014	2.152237409	58	0.431586558	0.43974786	0.024197614	40	-0.337277153	0.4	137	Cropland	735	181
116.41	-31.74	2013	1.933716319	16	0.375598	0.432951478	0.025546579	2	-2.245055104	0.02	334	Tree Open	693	167
151.78	-31.84	1998	1.82161044	16	0.4020615	0.44100016	0.027634513	5	-1.409059031	0.05	587	Broadleaved Evergreen Forest	1121	140
151.78	-31.84	1999	1.970755003	22	0.421841255	0.435272496	0.021613014	23	-0.621442277	0.23	587	Broadleaved Evergreen Forest	1121	140
116.25	-31.85	2009	1.878313407	14	0.397772637	0.437811712	0.028709556	11	-1.394625346	0.11	290	Cropland	841	168
152.37	-31.85	1991	1.984057981	32	0.413802339	0.436970994	0.017056434	10	-1.358352788	0.1	43	Herbaceous	1196	180
152.37	-31.85	1992	2.077995084	31	0.419446925	0.456593767	0.128418918	20	-0.289263006	0.2	43	Herbaceous	1196	180
152.37	-31.85	1993	2.267536961	33	0.4619575	0.44885717	0.082640311	87	0.158522277	0.87	43	Herbaceous	1196	180
152.37	-31.85	1994	2.132911621	16	0.447076167	0.435855465	0.026521608	68	0.423077704	0.68	43	Herbaceous	1196	180
-58.21	-31.87	2011	2.032982997	67	0.42566142	0.440956167	0.020430733	14	-0.748614659	0.14	21	Wetland	1192	184
-58.27	-31.88	2011	1.743324305	26	0.343390554	0.441070652	0.01808465	1	-5.40127114	0.01	31	Wetland	1183	184
26.9	-31.88	2013	1.817134517	25	0.349876533	0.437902399	0.02017471	1	-4.363178813	0.01	1195	Tree Open	544	162
-58.27	-31.89	2011	1.827452691	15	0.366694857	0.437754326	0.026990789	2	-2.632730355	0.02	25	Wetland	1183	184
116.05	-31.94	2012	1.919912576	12	0.418001364	0.502979639	0.453044831	25	-0.187571449	0.25	109	Cropland	836	177
116.18	-31.94	2005	2.016860958	156	0.416505343	0.446706461	0.042520389	1	-0.710273795	0.01	263	Cropland	954	169
116.18	-31.94	2006	2.032435366	74	0.422112803	0.454369172	0.087655658	9	-0.367989587	0.09	263	Cropland	954	169
148.86	-31.99	1998	2.27783	10	0.460657333	0.441133823	0.032226632	77	0.605819136	0.77	381	Tree Open	652	166
116.18	-32	2014	2.031080643	21	0.414262476	0.435830473	0.025162869	22	-0.857135842	0.22	261	Broadleaved Evergreen Forest	1015	167
115.91	-32.01	2013	2.055214632	49	0.440928418	0.456102089	0.112349286	50	-0.135058005	0.5	10	Herbaceous	808	186
115.92	-32.02	2013	2.05267948	63	0.412440625	0.439631578	0.021108214	3	-1.288169316	0.03	11	Herbaceous	811	184
116.54	-32.03	2007	1.880200852	15	0.38244419	0.441798074	0.025627292	2	-2.31604198	0.02	303	Cropland	685	167
122.25	-32.04	1983	1.892358112	13	0.433361795	0.435363142	0.032868569	46	-0.06088938	0.46	347	Tree Open	288	170
148.54	-32.04	2006	2.096826972	29	0.422604335	0.439153284	0.019471771	20	-0.849894381	0.2	280	Cropland	616	173
115.84	-32.05	2013	2.103821084	38	0.431300128	0.466292398	0.148460499	32	-0.235700879	0.32	19	Herbaceous	819	185
115.86	-32.06	2004	1.97810028	13	0.409714615	0.472302007	0.29677472	16	-0.210891925	0.16	24	Herbaceous	819	185
115.85	-32.07	2004	2.113563777	110	0.437278327	0.445859042	0.039361476	40	-0.217997796	0.4	25	Herbaceous	819	185
115.85	-32.07	2005	2.213960169	42	0.451742474	0.451051466	0.097075086	76	0.007118286	0.76	25	Herbaceous	819	185
115.83	-32.09	2006	2.018031305	16	0.419692417	0.492835971	0.340854258	20	-0.214588942	0.2	34	Herbaceous	810	184
115.83	-32.09	2011	2.079279064	19	0.416034269	0.436642507	0.023264842	19	-0.885810367	0.19	34	Herbaceous	810	184
115.83	-32.09	2013	2.083180699	138	0.423616784	0.448281968	0.049280487	2	-0.500506085	0.02	34	Herbaceous	810	184
115.83	-32.09	2014	2.132604345	115	0.432306633	0.443729785	0.036108853	23	-0.316353227	0.23	34	Herbaceous	810	184
115.83	-32.09	2015	2.182888991	21	0.459202857	0.444812337	0.056260926	81	0.255781792	0.81	34	Herbaceous	810	184
115.85	-32.1	2011	2.127967167	111	0.439254939	0.450716306	0.067927723	59	-0.168728862	0.59	31	Herbaceous	842	184
115.85	-32.1	2012	2.056125175	128	0.425777482	0.460917839	0.078149442	13	-0.449655901	0.13	31	Herbaceous	842	184
116.22	-32.1	2014	2.110180997	51	0.425872675	0.448319584	0.081122622	19	-0.276703453	0.19	309	Broadleaved Evergreen Forest	1022	164
115.83	-32.13	2005	2.111520177	71	0.435181875	0.447919714	0.059946087	43	-0.212488248	0.43	31	Herbaceous	818	184
125.32	-32.15	1983	1.831768022	15	0.371161905	0.444639629	0.02908811	1	-2.526039786	0.01	114	Shrub	293	170
152.31	-32.17	1980	1.738200576	15	0.349961524	0.438442657	0.030413913	1	-2.909232146	0.01	49	Broadleaved Evergreen Forest	1258	178
116.05	-32.18	2011	1.99631148	34	0.412582977	0.452128705	0.118121185	13	-0.334789461	0.13	272	Broadleaved Evergreen Forest	1108	167
116.06	-32.19	2011	1.878866722	32	0.359704698	0.458726064	0.173026696	1	-0.57228953	0.01	272	Broadleaved Evergreen Forest	1108	167
149.79	-32.2	2005	1.983269246	36	0.408925651	0.449204897	0.108776039	6	-0.370295212	0.06	433	Tree Open	680	155
115.9	-32.22	2013	2.155074834	64	0.451399271	0.450998569	0.086378853	80	0.004638888	0.8	24	Herbaceous	891	183
115.83	-32.27	2013	2.08042899	26	0.427844338	0.437980596	0.022527535	33	-0.44994971	0.33	21	Herbaceous	853	184
116.2	-32.3	2011	2.14580557	85	0.438493894	0.455057436	0.089176354	54	-0.185739176	0.54	338	Broadleaved Evergreen Forest	1095	162
116.2	-32.3	2012	2.040339338	104	0.416563968	0.455233285	0.082272787	4	-0.470013463	0.04	338	Broadleaved Evergreen Forest	1095	162
116.2	-32.3	2013	2.093369017	157	0.42965511	0.445115132	0.035448764	9	-0.436123027	0.09	338	Broadleaved Evergreen Forest	1095	162
116.2	-32.3	2014	2.156363342	93	0.434536611	0.444165132	0.043849703	39	-0.219580087	0.39	338	Broadleaved Evergreen Forest	1095	162
151.52	-32.31	1981	1.87868	10	0.360311556	0.43435244	0.035243834	4	-2.100818125	0.04	193	Broadleaved Evergreen Forest	1112	171
115.99	-32.37	2008	1.718843417	14	0.368398791	0.471500376	0.280243914	1	-0.367899461	0.01	73	Cropland	954	180
152.5	-32.38	2010	2.10453117	304	0.424975565	0.442593069	0.021646224	4	-0.813883489	0.04	33	Water bodies	1362	178
121.39	-32.58	1993	1.849589091	11	0.366400364	0.441639967	0.036765444	3	-2.046476129	0.03	257	Tree Open	330	170
115.61	-32.67	2012	1.956620615	50	0.384683755	0.446445656	0.077592103	1	-0.795981789	0.01	9	Water bodies	855	179
115.61	-32.67	2013	2.132418666	63	0.443674337	0.449644514	0.087796882	65	-0.067999876	0.65	9	Water bodies	855	179
116.19	-32.77	2006	2.044572735	62	0.417604135	0.437455883	0.012379074	7	-1.60365371	0.07	291	Broadleaved Evergreen Forest	1044	154
121.17	-32.88	2007	1.887482751	28	0.383145582	0.457117626	0.141302462	1	-0.523501455	0.01	291	Shrub	382	167
28.05	-32.89	2013	2.066965389	40	0.421175987	0.44417098	0.032499524	12	-0.707548606	0.12	49	Water bodies	857	184
149.19	-33.16	2005	2.00267649	70	0.414381048	0.455897597	0.087288815	4	-0.475622791	0.04	726	Herbaceous	848	130
149.19	-33.16	2006	2.178140849	38	0.453137397	0.4442588	0.069450809	84	0.12784008	0.84	726	Herbaceous	848	130
149.1	-33.19	2005	1.97584783	43	0.410481462	0.448193213	0.090080369	8	-0.418645612	0.08	853	Herbaceous	923	126
151.21	-33.19	1976	1.874839091	11	0.428289091	0.43806595	0.034414296	43	-0.284092972	0.43	312	Broadleaved Evergreen Forest	1164	162
121.43	-33.2	1983	2.204710909	11	0.484504727	0.438284426	0.032886351	93	1.405455464	0.93	206	Cropland	409	167
148.58	-33.2	2006	2.010552389	37	0.402452763	0.450554818	0.105715062	5	-0.455016105	0.05	545	Herbaceous with Sparse Tree/Shrub	759	148
149.2	-33.24	2005	2.142348488	59	0.447183892	0.440842247	0.016100023	67	0.393890432	0.67	885	Herbaceous	890	124
149.09	-33.27	2005	1.700718636	12	0.364147727	0.443127391	0.027331165	1	-2.889729095	0.01	871	Herbaceous	939	123
149.1	-33.28	2005	1.913524252	37	0.403025556	0.45005252	0.107211234	3	-0.438638401	0.03	878	Herbaceous	939	123
149.11	-33.28	2007	2.0348	10	0.432713556	0.440238321	0.036227596	47	-0.207708108	0.47	879	Herbaceous	939	123
149.07	-33.3	2005	2.13655584	79	0.441177858	0.44520274	0.050562289	50	-0.079602443	0.5	910	Herbaceous	970	120
149.08	-33.32	2005	2.018174841	42	0.408617329	0.445169	0.092704964	4	-0.394279547	0.04	939	Herbaceous	970	120
149.1	-33.34	2005	1.992508489	60	0.431629876	0.44511378	0.065235696	32	-0.206695192	0.32	930	Herbaceous	934	119
149	-33.36	2005	2.157083013	40	0.44718709	0.450428261	0.101221223	69	-0.032020667	0.69	1172	Herbaceous	1030	112
123.4	-33.38	1993	2.009238373	16	0.417640667	0.437922032	0.030283367	26	-0.669719623	0.26	162	Herbaceous	444	165
148.37	-33.42	2005	1.800583497	29	0.370856847	0.4394144	0.018610952	1	-3.683720783	0.01	296	Cropland	629	165
151.3	-33.51	2010	2.042960213	180	0.412958972	0.438952194	0.008571207	1	-3.032620919	0.01	44	Needleleaf Evergreen Forest	1291	174
23.92	-33.52	2008	1.733242727	11	0.289962545	0.472859974	0.350883557	1	-0.521248218	0.01	752	Herbaceous with Sparse Tree/Shrub	562	154
120	-33.56	2003	1.82857022	14	0.370495824	0.432061106	0.027005207	2	-2.279755946	0.02	280	Shrub	426	162
151.16	-33.6	2012	2.015680152	12	0.396305909	0.437748145	0.026785322	5	-1.547199475	0.05	147	Needleleaf Evergreen Forest	1241	167
151.28	-33.65	1966	2.19965	11	0.445271273	0.437502376	0.031868432	61	0.243780313	0.61	62	Needleleaf Evergreen Forest	1295	170
151.18	-33.84	1994	1.84539	10	0.402039333	0.438526076	0.035613403	13	-1.024522778	0.13	28	Water bodies	1271	176
151.18	-33.84	1995	1.73825	10	0.378241333	0.43792519	0.036530005	4	-1.633831037	0.04	28	Water bodies	1271	176
151.18	-33.84	1998	2.006285045	20	0.414715421	0.435390277	0.025354012	21	-0.815447115	0.21	28	Water bodies	1271	176
151.18	-33.84	1999	1.819317937	13	0.386051538	0.44127986	0.027079659	3	-2.039476296	0.03	28	Water bodies	1271	176
115.12	-33.96	2013	2.015673901	16	0.427092083	0.446243228	0.070301495	33	-0.272414474	0.33	114	Tree Open	1077	163
140.95	-33.98	2011	2.176727578	24	0.45164279	0.438032166	0.02354187	75	0.578145407	0.75	48	Shrub	264	173
140.31	-34	1996	2.093486491	25	0.4122976	0.437839531	0.019195651	9	-1.330610257	0.09	77	Shrub	258	168
140.89	-34.02	2011	2.112932834	90	0.436674634	0.448811475	0.061759452	40	-0.196517948	0.4	41	Cropland	264	172
140.71	-34.04	2011	2.145450436	77	0.439610068	0.450013196	0.069383315	49	-0.149937024	0.49	23	Cropland	252	173
148.34	-34.04	2001	1.90519	10	0.413826889	0.438911565	0.034749928	26	-0.721862657	0.26	388	Herbaceous with Sparse Tree/Shrub	644	152
116.12	-34.08	1993	1.912212879	12	0.379214394	0.438732074	0.030571717	4	-1.946821651	0.04	293	Tree Open	902	146
115.08	-34.13	2014	2.281413601	13	0.471519487	0.436787547	0.030251012	83	1.148124895	0.83	101	Cropland	1081	162
115.07	-34.14	2014	2.349415063	30	0.483842529	0.436861358	0.019742402	97	2.379708997	0.97	110	Cropland	1081	162
140.78	-34.18	2011	1.996352234	30	0.42038108	0.455135428	0.13145473	16	-0.264382633	0.16	34	Cropland	263	172
119.42	-34.21	2013	2.112819508	26	0.421866677	0.450457368	0.144895612	27	-0.19731923	0.27	134	Shrub	573	162
139.29	-34.21	1991	2.025408569	17	0.416225441	0.436673847	0.025313303	25	-0.807812648	0.25	175	Cropland	300	157
139.29	-34.21	1992	2.000716469	16	0.423370833	0.459718614	0.243770973	34	-0.149106273	0.34	175	Cropland	300	157
150.7	-34.24	1981	1.7915	10	0.385415333	0.441340159	0.034347147	4	-1.628223322	0.04	208	Broadleaved Evergreen Forest	1037	160
140.64	-34.27	2011	2.116488113	118	0.434527517	0.449069416	0.056849297	37	-0.255797343	0.37	23	Cropland	250	171
147.26	-34.27	1987	1.966178169	16	0.429262417	0.440189467	0.026266039	35	-0.4160144	0.35	277	Cropland	529	161
140.71	-34.28	2011	2.143604302	137	0.440387085	0.441093644	0.030399806	57	-0.023242226	0.57	29	Cropland	257	171
118.74	-34.33	2009	2.005325484	60	0.40109126	0.451806746	0.092227241	2	-0.549897034	0.02	128	Herbaceous with Sparse Tree/Shrub	490	157
118.74	-34.33	2010	2.006921701	60	0.413244955	0.444156365	0.064986772	4	-0.475656963	0.04	128	Herbaceous with Sparse Tree/Shrub	490	157
118.74	-34.33	2011	1.98088899	30	0.393119885	0.436246196	0.018064385	4	-2.387366694	0.04	128	Herbaceous with Sparse Tree/Shrub	490	157
118.73	-34.35	2013	2.12919112	69	0.434784987	0.450337956	0.080829009	40	-0.192418149	0.4	107	Broadleaved Evergreen Forest	496	156
150.35	-34.35	1980	2.317790909	11	0.482728364	0.436563005	0.031223096	94	1.478564438	0.94	659	Herbaceous	945	131
118.21	-34.37	2006	1.969761152	42	0.401338583	0.446016522	0.094013734	2	-0.475227795	0.02	325	Herbaceous	430	147
117.64	-34.38	2005	2.17914803	12	0.46042197	0.50202142	0.452229486	81	-0.091987479	0.81	266	Tree Open	527	152
117.78	-34.38	2006	1.792136987	18	0.371783268	0.434729126	0.02435371	1	-2.584651694	0.01	342	Cropland	521	152
117.58	-34.5	1993	2.00110957	14	0.404484066	0.449493249	0.085156328	12	-0.52854772	0.12	244	Tree Open	624	151
116.73	-34.97	2006	1.915995742	16	0.38939175	0.435577611	0.029652028	6	-1.557595376	0.06	15	Broadleaved Evergreen Forest	1196	156
116.89	-34.98	2006	2.059421294	13	0.430355897	0.448861052	0.088383878	38	-0.209372507	0.38	117	Broadleaved Evergreen Forest	1125	152
116.92	-35.04	2005	2.067213524	17	0.448728235	0.442920108	0.068751546	70	0.084479945	0.7	10	Water bodies	1134	157
117.54	-35.06	1996	2.004854091	12	0.419961212	0.447977487	0.09468357	31	-0.295893731	0.31	76	Water bodies	983	156
144.42	-35.1	1991	2.153871845	15	0.422553714	0.443771336	0.074950933	33	-0.283086828	0.33	78	Cropland	379	166
-57.38	-35.13	2010	1.79774826	18	0.364684183	0.451879252	0.150666878	1	-0.578727522	0.01	2	Cropland/Other Vegetation Mosaic	958	162
-57.38	-35.13	2011	1.977631677	25	0.4192412	0.454150381	0.113713301	15	-0.306992946	0.15	2	Cropland/Other Vegetation Mosaic	958	162
147.37	-35.14	2007	1.975149332	57	0.399557218	0.445612807	0.070119937	1	-0.656811607	0.01	211	Cropland	586	155
147.37	-35.14	2008	1.95119684	44	0.393017378	0.439919231	0.030151365	1	-1.555546564	0.01	211	Cropland	586	155
149.23	-35.24	1992	2.286311528	14	0.46636967	0.46289435	0.279831948	86	0.012419312	0.86	709	Tree Open	717	121
149.23	-35.24	1993	2.168388175	23	0.43243415	0.435572387	0.024434071	51	-0.128436925	0.51	709	Tree Open	717	121
149.06	-35.26	2010	2.06632494	149	0.428114584	0.445486649	0.037386313	9	-0.464663773	0.09	614	Tree Open	683	128
149.06	-35.26	2011	2.099483779	392	0.430190947	0.444718304	0.021141754	4	-0.687140576	0.04	614	Tree Open	683	128
149.08	-35.26	2008	2.239796601	24	0.466509094	0.439177899	0.019130842	94	1.428645701	0.94	636	Tree Open	683	128
149.1	-35.27	1967	2.04426	10	0.419870667	0.427202689	0.031307752	40	-0.23419192	0.4	617	Tree Open	664	128
149.11	-35.27	2010	1.971006436	19	0.41479848	0.438199628	0.025707641	18	-0.910279874	0.18	589	Tree Open	664	128
149.11	-35.27	2011	2.107869094	122	0.429371501	0.443352601	0.023577352	16	-0.592988572	0.16	589	Tree Open	664	128
149.11	-35.28	2011	2.06356038	91	0.419341114	0.44196553	0.018230913	2	-1.240991964	0.02	576	Tree Open	664	128
149.17	-35.28	2005	2.083944725	149	0.424811663	0.441349442	0.027188457	6	-0.60826471	0.06	587	Tree Open	648	128
150.24	-35.3	1992	2.209693636	12	0.454283788	0.441301002	0.030718476	69	0.422637685	0.69	215	Broadleaved Evergreen Forest	1090	155
150.24	-35.3	1993	2.413011364	13	0.529452051	0.435249345	0.031540566	100	2.98671578	1	215	Broadleaved Evergreen Forest	1090	155
150.24	-35.3	1997	1.93526508	18	0.419846275	0.465260778	0.221160837	22	-0.205346045	0.22	215	Broadleaved Evergreen Forest	1090	155
150.24	-35.3	1998	2.052580476	15	0.419490667	0.435994086	0.025489448	30	-0.647460828	0.3	215	Broadleaved Evergreen Forest	1090	155
148.84	-35.32	2010	2.001499315	25	0.4263832	0.437873568	0.02085336	34	-0.551008019	0.34	840	Broadleaved Evergreen Forest	1017	115
149.25	-35.34	1973	2.141023606	14	0.422497802	0.433249598	0.027343774	39	-0.393208195	0.39	664	Tree Open	697	122
149.25	-35.34	1979	1.841913292	22	0.37127632	0.440136734	0.022613909	1	-3.045046858	0.01	664	Tree Open	697	122
149.25	-35.34	1980	1.754869678	29	0.357169901	0.451545472	0.097689111	1	-0.966080758	0.01	664	Tree Open	697	122
149.25	-35.34	1981	1.841157625	32	0.37063873	0.450642281	0.092741792	1	-0.862648324	0.01	664	Tree Open	697	122
149.25	-35.34	1982	1.784655455	11	0.365106909	0.440594075	0.033221974	2	-2.272205927	0.02	664	Tree Open	697	122
149.54	-35.34	1999	1.030617273	11	0.196109455	0.44043787	0.033694982	1	-7.251181025	0.01	955	Herbaceous with Sparse Tree/Shrub	888	107
150.44	-35.39	1993	2.35395	10	0.477114222	0.440220409	0.036509537	88	1.010525376	0.88	22	Water bodies	1300	164
150.44	-35.39	1997	2.14509	10	0.477863778	0.440928081	0.035890116	88	1.02913285	0.88	22	Water bodies	1300	164
141.44	-35.45	1992	1.834923893	17	0.410877353	0.440149548	0.025727686	16	-1.137770247	0.16	77	Cropland	344	159
150.13	-35.5	1984	2.07128	10	0.415174	0.465096826	0.271488539	26	-0.183885574	0.26	215	Broadleaved Evergreen Forest	1054	153
149.35	-35.56	1990	2.06467697	12	0.409858636	0.434692447	0.034240893	23	-0.725267615	0.23	820	Herbaceous with Sparse Tree/Shrub	792	113
150.32	-35.63	1969	2.397201818	12	0.467903788	0.441851639	0.030162766	82	0.863718813	0.82	20	Broadleaved Evergreen Forest	1160	162
150.32	-35.63	1970	2.220685804	14	0.451693846	0.440064743	0.028895522	71	0.402453467	0.71	20	Broadleaved Evergreen Forest	1160	162
150.32	-35.63	1972	2.004419091	11	0.412687273	0.43434663	0.033506517	30	-0.646422227	0.3	20	Broadleaved Evergreen Forest	1160	162
150.32	-35.63	1975	2.092432967	14	0.433453187	0.436857475	0.029969166	49	-0.113593016	0.49	20	Broadleaved Evergreen Forest	1160	162
150.32	-35.63	1979	1.850050696	15	0.373990476	0.452825279	0.181696149	1	-0.433882631	0.01	20	Broadleaved Evergreen Forest	1160	162
137.18	-35.97	2006	1.718716877	23	0.314613202	0.436912186	0.021836443	1	-5.600682539	0.01	23	Cropland	625	152
137.18	-35.97	2008	1.704990806	24	0.311908877	0.442516817	0.02234392	1	-5.845345817	0.01	23	Cropland	625	152
137.18	-35.98	2009	1.911420047	24	0.457790326	0.441903421	0.021082696	76	0.753551883	0.76	23	Cropland	625	152
147.91	-36.02	2008	2.000688288	28	0.396701825	0.469412943	0.196002815	1	-0.370969765	0.01	272	Herbaceous with Sparse Tree/Shrub	899	139
148.29	-36.21	2009	1.512529443	16	0.30681825	0.441151362	0.027334951	1	-4.914335174	0.01	1503	Broadleaved Evergreen Forest	1720	76
148.32	-36.21	2009	1.956616547	28	0.405836138	0.439298323	0.020884857	6	-1.602222402	0.06	1712	Broadleaved Evergreen Forest	1835	60
148.35	-36.21	2009	1.820785178	28	0.379015847	0.457513526	0.134194433	1	-0.584954811	0.01	1621	Tree Open	1836	62
141.47	-36.22	1992	2.15046	10	0.44946	0.433314516	0.034435964	70	0.46885528	0.7	137	Cropland	428	147
148.2	-36.26	2009	1.915264532	53	0.417807852	0.439400739	0.015063903	5	-1.433419151	0.05	958	Broadleaved Evergreen Forest	1131	107
141.37	-36.28	1966	2.35156	10	0.475561333	0.44061879	0.03134299	85	1.114843948	0.85	167	Cropland	449	146
148.16	-36.31	2002	1.77258	10	0.380262222	0.441775953	0.030798536	4	-1.997293987	0.04	760	Broadleaved Evergreen Forest	982	124
148.18	-36.31	1989	1.812876643	13	0.348196923	0.439868736	0.031257213	1	-2.932821041	0.01	914	Broadleaved Evergreen Forest	1170	105
148.25	-36.35	2008	1.87048	10	0.411103556	0.438228276	0.036648065	20	-0.740140584	0.2	1105	Broadleaved Evergreen Forest	1342	94
148.52	-36.35	2008	1.771962424	12	0.369710455	0.440732149	0.034395484	2	-2.064855188	0.02	1552	Herbaceous with Sparse Tree/Shrub	1671	69
148.56	-36.35	2007	2.004625239	61	0.420824546	0.45020687	0.064701075	3	-0.454124188	0.03	1245	Herbaceous with Sparse Tree/Shrub	1261	86
148.56	-36.35	2008	1.956844932	40	0.405553897	0.437416116	0.016667856	4	-1.911596677	0.04	1245	Herbaceous with Sparse Tree/Shrub	1261	86
148.61	-36.35	2007	1.980623791	58	0.411793394	0.448359193	0.069168267	2	-0.528649932	0.02	909	Herbaceous with Sparse Tree/Shrub	853	102
148.61	-36.35	2008	1.9941096	37	0.420812553	0.438560357	0.017073352	18	-1.039503251	0.18	909	Herbaceous with Sparse Tree/Shrub	853	102
148.48	-36.36	2008	1.72854	10	0.366811556	0.441142182	0.034254502	2	-2.169952006	0.02	1673	Herbaceous with Sparse Tree/Shrub	1790	63
148.5	-36.36	2007	1.707880522	16	0.380516417	0.438262952	0.02698234	1	-2.140160403	0.01	1651	Herbaceous with Sparse Tree/Shrub	1671	69
148.51	-36.36	2008	1.72964	10	0.364190889	0.429683235	0.039269727	5	-1.66775658	0.05	1539	Herbaceous with Sparse Tree/Shrub	1671	69
148.33	-36.43	2007	1.816355761	15	0.394018857	0.440926459	0.025962485	5	-1.806745453	0.05	1858	Broadleaved Evergreen Forest	1735	47
148.35	-36.43	2008	1.696231818	11	0.371558909	0.440343045	0.03163008	1	-2.174643156	0.01	1808	Herbaceous with Sparse Tree/Shrub	1787	50
-72.45	-36.65	1994	1.759515455	11	0.339549455	0.4368471	0.03028415	1	-3.212824105	0.01	39	Broadleaved Evergreen Forest	1066	146
142.34	-37.08	1981	1.951014242	12	0.39498303	0.437310021	0.030902867	12	-1.369678444	0.12	368	Broadleaved Evergreen Forest	627	136
146.11	-37.35	1979	1.87577166	30	0.391880989	0.450052447	0.127889689	1	-0.454856515	0.01	700	Tree Open	1431	111
145.59	-37.54	1979	1.920147842	22	0.392519654	0.455619488	0.172571141	2	-0.365645343	0.02	753	Needleleaf Evergreen Forest	1537	111
-71.75	-37.75	1994	1.52598	10	0.269893778	0.436577407	0.03297124	1	-5.055424967	0.01	433	Tree Open	1927	112
175.33	-37.8	2012	2.252594895	13	0.479642051	0.444237459	0.032369867	89	1.093751535	0.89	46	Cropland	1231	139
175.33	-37.8	2013	2.274803686	15	0.482920381	0.443050442	0.030199359	89	1.320224693	0.89	46	Cropland	1231	139
145.65	-37.94	2011	1.8853	10	0.353942444	0.436397829	0.031661468	1	-2.604281814	0.01	267	Herbaceous	1174	131
-71.93	-38.2	1995	1.769118559	16	0.334306	0.460425402	0.242304867	1	-0.520498841	0.01	843	Herbaceous	2337	94
144.08	-38.45	2010	2.191908939	12	0.437958939	0.434942013	0.027999681	61	0.107748614	0.61	47	Water bodies	747	133
143.94	-38.55	2010	1.963486779	20	0.385961474	0.451412333	0.13422076	2	-0.487635883	0.02	165	Broadleaved Evergreen Forest	919	130
143.76	-38.56	2010	2.178231818	11	0.445405818	0.434085903	0.03410493	64	0.331914346	0.64	342	Broadleaved Evergreen Forest	1345	117
146.28	-38.97	2011	2.101358636	12	0.418344697	0.439092977	0.031075607	26	-0.667670951	0.26	40	Cropland	1024	135
-46.84	-4	2010	1.887155991	100	0.375935174	0.441565031	0.02989926	1	-2.195032864	0.01	277	Broadleaved Evergreen Forest	1481	257
-78.95	-4.03	2011	1.68445	10	0.331116667	0.434781742	0.038809428	1	-2.671131199	0.01	1651	Tree Open	1753	195
39.67	-4.05	2011	1.790757296	17	0.358139412	0.438503543	0.028798003	1	-2.790614726	0.01	17	Water bodies	1204	267
-78.97	-4.09	2013	1.809651818	11	0.339707273	0.473998601	0.352408162	1	-0.381067587	0.01	1412	Tree Open	1601	200
-78.97	-4.11	2008	1.811236845	29	0.346432906	0.449640518	0.134322637	1	-0.768356058	0.01	1420	Tree Open	1601	200
-78.97	-4.11	2011	1.874251315	16	0.351427667	0.439522601	0.026483744	1	-3.326377664	0.01	1420	Tree Open	1601	200
-78.97	-4.11	2012	1.968437424	12	0.390546061	0.436112192	0.033220218	7	-1.371638526	0.07	1420	Tree Open	1601	200
-79.17	-4.11	2008	1.63800923	41	0.324691122	0.438109205	0.017109663	1	-6.628890693	0.01	2647	Broadleaved Evergreen Forest	1087	146
-79.17	-4.11	2011	1.680451062	25	0.321190667	0.439249924	0.019615038	1	-6.01881359	0.01	2647	Broadleaved Evergreen Forest	1087	146
-78.97	-4.12	2008	1.717553214	47	0.334893173	0.45165228	0.100428864	1	-1.162605081	0.01	1452	Tree Open	1601	200
-78.97	-4.12	2013	1.60355	10	0.306722	0.441356698	0.037565673	1	-3.58398208	0.01	1452	Tree Open	1601	200
-78.98	-4.12	2008	1.814489244	39	0.354240459	0.46171813	0.15344323	1	-0.700439316	0.01	1452	Tree Open	1601	200
-78.98	-4.12	2011	1.664032629	18	0.309186601	0.434195752	0.026019302	1	-4.804477407	0.01	1452	Tree Open	1601	200
-38.91	-4.23	2012	1.581320455	12	0.302054697	0.443328927	0.033700929	1	-4.191998113	0.01	791	Cropland	1514	216
145.15	-4.51	2005	1.959017331	40	0.405264397	0.443856673	0.06938144	3	-0.55623342	0.03	288	Broadleaved Evergreen Forest	2756	255
141.1	-4.63	2004	1.974857016	28	0.396596481	0.43500371	0.022113238	3	-1.736843249	0.03	317	Broadleaved Evergreen Forest	4079	258
142.53	-4.7	2003	1.923318697	19	0.38727614	0.438906017	0.060558007	3	-0.852568945	0.03	134	Broadleaved Evergreen Forest	3322	265
-49.32	-4.8	2008	1.656322957	20	0.359716	0.442326131	0.021597292	1	-3.82502262	0.01	110	Cropland	2111	269
-49.36	-4.8	2008	1.505196079	25	0.337006133	0.451219089	0.107076852	1	-1.066644692	0.01	107	Cropland	2112	269
-49.37	-4.8	2008	1.568557752	15	0.341718095	0.455670195	0.181831567	1	-0.626690413	0.01	107	Cropland	2112	269
143.92	-4.8	2003	2.06943522	17	0.421044118	0.435836526	0.029582681	36	-0.50003609	0.36	102	Broadleaved Evergreen Forest	3287	263
-49.33	-4.81	2008	1.600385034	18	0.344713791	0.4406639	0.025617917	1	-3.745429807	0.01	114	Cropland	2111	269
-49.37	-4.81	2008	1.675496106	18	0.36103	0.441017013	0.02592683	1	-3.085105731	0.01	109	Cropland	2112	269
38.36	-4.91	2008	1.627642697	14	0.318449231	0.439879708	0.028687406	1	-4.232884484	0.01	1398	Broadleaved Evergreen Forest	1262	180
148.02	-41.04	1989	2.12939	10	0.430816444	0.442819897	0.036566967	35	-0.328259448	0.35	195	Tree Open	981	124
148.02	-41.04	1990	1.70725	10	0.309593111	0.4375647	0.029135636	1	-4.392270273	0.01	195	Tree Open	981	124
145.57	-41.38	1988	1.913428182	11	0.383474182	0.476412309	0.348058612	3	-0.26701861	0.03	614	Broadleaved Evergreen Forest	1973	88
146.25	-41.45	2006	1.814013636	11	0.393615273	0.431950039	0.032686934	13	-1.172785626	0.13	572	Broadleaved Evergreen Forest	1278	104
146.05	-41.5	1990	2.11072	10	0.449348889	0.437517104	0.036711817	69	0.322288173	0.69	662	Broadleaved Evergreen Forest	1831	80
146.05	-41.5	1991	2.012257383	39	0.434722105	0.438906226	0.016252739	40	-0.25744095	0.4	662	Broadleaved Evergreen Forest	1831	80
145.32	-42.01	1988	1.83767	10	0.384759333	0.43610327	0.037523415	11	-1.368317283	0.11	155	Water bodies	2090	113
-72.41	-42.38	2008	1.80128748	60	0.350891605	0.445417668	0.066624735	1	-1.418783333	0.01	235	Broadleaved Evergreen Forest	1868	68
-72.41	-42.38	2010	1.908760399	31	0.370698022	0.439605822	0.01865592	1	-3.693615812	0.01	235	Broadleaved Evergreen Forest	1868	68
-72.42	-42.38	2006	1.888498182	11	0.370248364	0.437827596	0.031460891	3	-2.148039396	0.03	235	Broadleaved Evergreen Forest	2131	112
-72.42	-42.38	2008	1.87715255	41	0.379329902	0.436354978	0.015543676	1	-3.668699407	0.01	235	Broadleaved Evergreen Forest	2131	112
-73.8	-42.5	2008	1.861605865	21	0.366959714	0.457781018	0.186420291	1	-0.487185719	0.01	92	Needleleaf Evergreen Forest	2091	101
147.32	-42.88	2011	2.147572039	121	0.444953733	0.449140473	0.055364253	71	-0.075621731	0.71	75	Broadleaved Evergreen Forest	749	117
147.23	-42.9	2006	1.873521596	22	0.348874242	0.439008539	0.021599537	1	-4.172973616	0.01	986	Broadleaved Evergreen Forest	1021	63
147.24	-42.9	2006	1.887430509	16	0.354969583	0.442610541	0.029190183	1	-3.002412107	0.01	986	Broadleaved Evergreen Forest	1021	63
147.27	-42.92	2006	2.046809616	49	0.40671051	0.437527217	0.015056515	2	-2.046735704	0.02	326	Broadleaved Evergreen Forest	966	106
147.32	-42.92	1989	2.277760261	16	0.484399833	0.444029274	0.023518755	99	1.716526191	0.99	223	Broadleaved Evergreen Forest	869	112
147.32	-42.92	2006	1.855824514	25	0.3785458	0.434189671	0.020751803	1	-2.681399316	0.01	223	Broadleaved Evergreen Forest	869	112
147.32	-42.99	2005	1.940631878	79	0.396997507	0.438161955	0.019183275	1	-2.14585083	0.01	49	Broadleaved Evergreen Forest	718	119
147.32	-42.99	2006	2.059311039	230	0.429736217	0.444149539	0.030277015	10	-0.476048329	0.1	49	Broadleaved Evergreen Forest	718	119
147.32	-42.99	2007	2.103206387	178	0.442782082	0.44065987	0.024879548	69	0.085299463	0.69	49	Broadleaved Evergreen Forest	718	119
147.32	-42.99	2008	2.091811733	201	0.442154365	0.442697988	0.028072328	70	-0.019365085	0.7	49	Broadleaved Evergreen Forest	718	119
147.32	-42.99	2009	2.172924211	167	0.455152229	0.448591603	0.045918979	89	0.142873951	0.89	49	Broadleaved Evergreen Forest	718	119
147.32	-42.99	2010	2.151340859	171	0.448835802	0.444890654	0.035518124	84	0.11107421	0.84	49	Broadleaved Evergreen Forest	718	119
147.1	-43.04	1992	1.619429091	11	0.345199636	0.472873513	0.353254863	2	-0.361421428	0.02	310	Broadleaved Evergreen Forest	1084	100
146.65	-43.09	2014	2.092163986	14	0.435725495	0.467797029	0.280197516	46	-0.114460451	0.46	345	Broadleaved Evergreen Forest	1453	105
146.65	-43.09	2015	1.975638695	19	0.407172047	0.452965769	0.138131482	13	-0.3315227	0.13	345	Broadleaved Evergreen Forest	1453	105
146.78	-43.2	2006	1.87833773	27	0.382373561	0.435030777	0.020698884	1	-2.543963937	0.01	597	Needleleaf Evergreen Forest	1482	85
146.08	-43.23	1991	2.145334599	18	0.449995882	0.443031419	0.023953267	60	0.290752116	0.6	201	Broadleaved Evergreen Forest	1842	108
146.09	-43.25	1991	1.965577378	40	0.401223385	0.43819027	0.017098341	2	-2.162015918	0.02	189	Broadleaved Evergreen Forest	1834	106
146.97	-43.33	2006	1.997590524	13	0.390921795	0.431424678	0.033440595	10	-1.211189055	0.1	99	Needleleaf Evergreen Forest	1107	111
-72.55	-47.32	2007	1.77686	10	0.386783556	0.439279733	0.033068777	5	-1.587484694	0.05	514	Herbaceous	703	73
104.45	-5.05	2003	1.764017191	17	0.310473529	0.44067667	0.025173829	1	-5.172162796	0.01	982	Cropland/Other Vegetation Mosaic	2814	216
104.45	-5.07	2003	1.766151818	11	0.300970182	0.447733425	0.103943103	1	-1.4119575	0.01	982	Cropland/Other Vegetation Mosaic	2814	216
145.77	-5.13	2000	1.87109	10	0.390620222	0.441672831	0.035171933	3	-1.451515554	0.03	43	Water bodies	3415	264
145.77	-5.13	2001	1.676538954	16	0.325158417	0.440043293	0.027914548	1	-4.115591456	0.01	43	Water bodies	3415	264
145.78	-5.13	1998	1.916296184	14	0.417284505	0.438736566	0.026838634	22	-0.799297771	0.22	23	Water bodies	3415	264
145.78	-5.13	1999	2.018497746	19	0.421990643	0.458716177	0.203663379	30	-0.18032468	0.3	23	Water bodies	3415	264
145.78	-5.13	2000	1.86074	10	0.392334444	0.433404162	0.032325256	12	-1.270514821	0.12	23	Water bodies	3415	264
145.78	-5.13	2001	1.876696882	21	0.389021714	0.436172686	0.023207411	2	-2.031720423	0.02	23	Water bodies	3415	264
145.78	-5.13	2002	1.722330803	29	0.353448424	0.448696427	0.133324148	1	-0.714409243	0.01	23	Water bodies	3415	264
145.78	-5.18	1998	1.711517231	21	0.383906381	0.439196706	0.020455609	1	-2.702942085	0.01	18	Water bodies	3390	265
145.78	-5.18	1999	1.849231493	26	0.384915046	0.451625169	0.149271253	2	-0.446905359	0.02	18	Water bodies	3390	265
145.78	-5.18	2001	1.724699848	12	0.364843788	0.465156286	0.325461202	2	-0.308216455	0.02	18	Water bodies	3390	265
145.78	-5.18	2002	1.676321888	13	0.364872308	0.435745618	0.027689286	1	-2.559593267	0.01	18	Water bodies	3390	265
145.78	-5.18	2008	2.037995751	15	0.434861524	0.437585066	0.031067277	49	-0.087665943	0.49	18	Water bodies	3390	265
145.78	-5.22	1992	2.038760055	16	0.398761667	0.437528028	0.02735746	10	-1.417030691	0.1	9	Water bodies	3334	266
145.18	-5.23	2006	1.92574957	14	0.396573516	0.451150099	0.078149397	5	-0.698362166	0.05	151	Broadleaved Evergreen Forest	3875	262
145.68	-5.23	1995	1.696	10	0.373238889	0.435752649	0.031235978	3	-2.001338323	0.03	202	Water bodies	3239	260
145.68	-5.23	1996	1.922465	12	0.407508182	0.434432612	0.026713849	12	-1.007882867	0.12	202	Water bodies	3239	260
145.68	-5.23	1998	1.705515152	12	0.380165303	0.442619455	0.031116739	3	-2.007091799	0.03	202	Water bodies	3239	260
145.68	-5.23	1999	1.753301246	20	0.378400737	0.439641445	0.026133347	4	-2.343393236	0.04	202	Water bodies	3239	260
145.68	-5.23	2002	1.958909091	12	0.40526697	0.432971142	0.032204118	22	-0.860267996	0.22	202	Water bodies	3239	260
145.68	-5.23	2004	1.967234946	59	0.410518457	0.443784183	0.065552673	5	-0.507465599	0.05	202	Water bodies	3239	260
145.27	-5.25	2002	1.811699091	11	0.370524364	0.434191126	0.035057921	7	-1.816044977	0.07	131	Broadleaved Evergreen Forest	3774	262
145.27	-5.25	2003	1.917558741	14	0.389609121	0.437172707	0.032069097	7	-1.483159523	0.07	131	Broadleaved Evergreen Forest	3774	262
145.27	-5.25	2006	2.059433943	89	0.420549413	0.439400582	0.015191685	2	-1.240887287	0.02	131	Broadleaved Evergreen Forest	3774	262
145.27	-5.25	2007	2.076960859	95	0.425970016	0.443291383	0.043413232	11	-0.398988193	0.11	131	Broadleaved Evergreen Forest	3774	262
145.27	-5.25	2008	2.044411634	128	0.435921377	0.440025402	0.01171413	33	-0.350348257	0.33	131	Broadleaved Evergreen Forest	3774	262
-78.38	-5.27	2007	1.61064637	15	0.298712952	0.439534615	0.030022807	1	-4.690489574	0.01	673	Broadleaved Evergreen Forest	1941	241
145.28	-5.27	2008	1.696814435	60	0.296705429	0.440908793	0.013771121	1	-10.4714322	0.01	143	Broadleaved Evergreen Forest	3774	262
13.1	-5.62	2007	2.115272018	19	0.418479181	0.440695359	0.022174721	14	-1.00186958	0.14	239	Broadleaved Evergreen Forest	1114	250
145.35	-5.7	1992	1.97709939	66	0.399962779	0.439229612	0.013695933	1	-2.867043322	0.01	134	Broadleaved Evergreen Forest	3667	262
145.27	-5.72	2009	1.737708187	36	0.304952603	0.438246266	0.015629937	1	-8.528099964	0.01	1047	Broadleaved Evergreen Forest	3558	225
145.25	-5.73	2013	1.545231818	12	0.322805303	0.474860759	0.318311052	1	-0.477694554	0.01	965	Broadleaved Evergreen Forest	3558	225
145.27	-5.73	2009	1.71394	10	0.313644667	0.435065722	0.029454362	1	-4.122345389	0.01	1047	Broadleaved Evergreen Forest	3558	225
145.33	-5.73	2009	1.702662705	49	0.30278051	0.439859364	0.015331569	1	-8.940953752	0.01	323	Broadleaved Evergreen Forest	3855	242
145.33	-5.74	2013	1.778989394	18	0.378706993	0.440065036	0.027068442	3	-2.266774063	0.03	399	Broadleaved Evergreen Forest	3855	242
145.17	-5.75	2009	1.687241169	14	0.288986264	0.440015156	0.029023116	1	-5.203744946	0.01	1760	Broadleaved Evergreen Forest	2081	175
145.23	-5.75	2009	1.694411239	18	0.291462157	0.437925663	0.023434929	1	-6.24979512	0.01	1200	Broadleaved Evergreen Forest	2212	184
-49.84	-5.8	2008	1.800495455	12	0.368790606	0.439633875	0.034198472	2	-2.071533144	0.02	175	Cropland/Other Vegetation Mosaic	1886	261
-49.87	-5.85	2008	1.658403636	11	0.365145091	0.445062718	0.03197772	3	-2.499165909	0.03	182	Cropland/Other Vegetation Mosaic	1876	262
-49.86	-5.86	2008	1.592674545	11	0.326244364	0.441539725	0.030589717	1	-3.769088883	0.01	183	Cropland/Other Vegetation Mosaic	1876	262
-49.87	-5.87	2008	1.706711503	13	0.366087692	0.439696757	0.029237935	1	-2.5175877	0.01	183	Cropland/Other Vegetation Mosaic	1876	262
-49.86	-5.88	2008	1.627504655	14	0.358285934	0.438261234	0.028412418	1	-2.814800873	0.01	182	Cropland/Other Vegetation Mosaic	1867	262
145.03	-6.08	2002	1.938230249	20	0.410319368	0.453778805	0.19562602	15	-0.222155708	0.15	2024	Cropland/Other Vegetation Mosaic	2289	183
145.03	-6.08	2003	1.852976783	13	0.399235385	0.432493582	0.028021919	10	-1.186863643	0.1	2024	Cropland/Other Vegetation Mosaic	2289	183
145.03	-6.08	2004	1.86041	10	0.382027778	0.434097468	0.029985709	4	-1.736483519	0.04	2024	Cropland/Other Vegetation Mosaic	2289	183
145.03	-6.08	2005	1.614943916	13	0.354141026	0.435236685	0.029021044	1	-2.794374272	0.01	2024	Cropland/Other Vegetation Mosaic	2289	183
146.08	-6.17	2010	2.111732283	17	0.432090441	0.439759401	0.023437227	45	-0.32721278	0.45	725	Cropland	2050	224
146.08	-6.17	2012	2.190097309	32	0.453179738	0.438768707	0.018046935	76	0.798530687	0.76	725	Cropland	2050	224
146.83	-6.17	2010	2.093432461	23	0.425925059	0.44166395	0.020439433	24	-0.770025809	0.24	2274	Broadleaved Evergreen Forest	2590	148
146.83	-6.17	2012	2.099432867	30	0.431142069	0.437992023	0.016423393	37	-0.417085183	0.37	2274	Broadleaved Evergreen Forest	2590	148
37.97	-6.24	2006	1.618448382	17	0.339265588	0.441869737	0.029487584	1	-3.47957123	0.01	330	Broadleaved Deciduous Forest	941	250
-46.26	-7	2012	1.638550975	23	0.309372885	0.440150656	0.021406959	1	-6.10912412	0.01	458	Herbaceous	1232	249
-46.43	-7	2011	1.63577	10	0.301350222	0.429623327	0.03245075	1	-3.952854869	0.01	473	Herbaceous	1274	247
146.68	-7.27	1992	1.881314983	39	0.385344184	0.436936311	0.015000059	1	-3.43946175	0.01	1037	Herbaceous	1759	223
146.72	-7.34	1992	1.955129851	147	0.394743357	0.437367576	0.008924957	1	-4.775845725	0.01	1135	Broadleaved Evergreen Forest	1872	216
146.8	-7.49	1992	1.869145599	34	0.393835419	0.437060129	0.017072222	2	-2.531873691	0.02	1980	Broadleaved Evergreen Forest	2633	174
146.5	-7.73	2000	1.764448516	59	0.378457557	0.438713394	0.012839866	1	-4.692871164	0.01	263	Broadleaved Evergreen Forest	2316	250
35.01	-7.77	2006	1.597356364	11	0.316668364	0.441630762	0.03094768	1	-4.037859921	0.01	932	Tree Open	647	226
31.25	-7.89	2006	1.528190956	17	0.320066765	0.440681197	0.024460733	1	-4.930940992	0.01	1684	Cropland/Other Vegetation Mosaic	963	227
25.31	-8.81	2003	1.570012063	13	0.32175641	0.440836436	0.033565269	1	-3.547715474	0.01	924	Herbaceous with Sparse Tree/Shrub	1263	234
-74.93	-9.61	2013	1.342565989	17	0.24243	0.440592689	0.025808109	1	-7.67831117	0.01	230	Broadleaved Evergreen Forest	1912	261
-74.94	-9.61	2005	1.383647461	16	0.262733667	0.440234827	0.027890031	1	-6.364322737	0.01	230	Broadleaved Evergreen Forest	1912	261
-74.93	-9.62	2000	1.937108691	56	0.393415312	0.442590801	0.014464172	1	-3.399813612	0.01	230	Broadleaved Evergreen Forest	1912	261
-74.93	-9.62	2003	1.910363506	40	0.385721115	0.44908509	0.098338986	1	-0.644342359	0.01	230	Broadleaved Evergreen Forest	1912	261
-74.93	-9.62	2005	1.757130852	53	0.359973237	0.440059297	0.017634187	1	-4.541522744	0.01	230	Broadleaved Evergreen Forest	1912	261
-74.93	-9.62	2007	1.615637526	51	0.33684811	0.439889213	0.016369727	1	-6.294613287	0.01	230	Broadleaved Evergreen Forest	1912	261
-74.93	-9.62	2008	1.889585202	39	0.374610931	0.476055492	0.183565388	1	-0.552634469	0.01	230	Broadleaved Evergreen Forest	1912	261
33.55	-9.67	2005	1.216045696	17	0.240047647	0.439252158	0.025924578	1	-7.684002159	0.01	1545	Tree Open	1567	199
-76.08	-9.7	2011	1.850274545	11	0.407042545	0.439928092	0.036427818	20	-0.902759163	0.2	2567	Shrub	623	162
-78.9	0.07	2011	1.7627	10	0.376054667	0.443276985	0.035078817	5	-1.916322272	0.05	901	Tree Open	3048	210
36.9	0.29	1998	1.926355545	74	0.387416205	0.451754324	0.07587104	1	-0.847993104	0.01	1727	Shrub	714	178
36.9	0.29	1999	1.955763077	150	0.392780613	0.453588796	0.058294973	1	-1.043111945	0.01	1727	Shrub	714	178
36.9	0.29	2001	2.056203937	26	0.422578708	0.452806418	0.147611243	18	-0.20477919	0.18	1727	Shrub	714	178
36.9	0.29	2002	1.954949556	24	0.384856667	0.453441092	0.160544039	1	-0.427200074	0.01	1727	Shrub	714	178
36.9	0.29	2003	1.841665995	37	0.361112913	0.449862567	0.110491874	1	-0.803223352	0.01	1727	Shrub	714	178
36.9	0.29	2005	2.076906923	14	0.435493187	0.434240899	0.032166944	51	0.038930888	0.51	1727	Shrub	714	178
36.9	0.29	2006	2.141163387	14	0.425499121	0.438132857	0.028160884	35	-0.448627113	0.35	1727	Shrub	714	178
36.9	0.29	2007	1.784874545	12	0.362713485	0.452450291	0.099627572	2	-0.900722598	0.02	1727	Shrub	714	178
36.9	0.29	2010	2.013605445	14	0.402386703	0.437554796	0.024906665	5	-1.411995263	0.05	1727	Shrub	714	178
36.9	0.29	2014	2.152170035	18	0.459760065	0.465610477	0.226169681	81	-0.025867354	0.81	1727	Shrub	714	178
42.78	0.36	1993	1.525596364	11	0.378708	0.441424331	0.031249065	3	-2.006982603	0.03	20	Cropland/Other Vegetation Mosaic	536	266
-80	0.49	2012	1.635355455	11	0.353474909	0.440174241	0.035300936	1	-2.456006594	0.01	58	Tree Open	1751	250
12.8	0.51	2009	2.035923267	147	0.425908728	0.444966608	0.039331599	7	-0.484543739	0.07	503	Broadleaved Evergreen Forest	1643	239
10.27	0.53	1994	1.103567908	18	0.164304575	0.439533361	0.025204272	1	-10.91992595	0.01	501	Broadleaved Evergreen Forest	2450	228
10.4	0.62	2006	1.621534196	15	0.343169714	0.43901611	0.028195278	2	-3.399377528	0.02	575	Broadleaved Evergreen Forest	2374	228
29.46	0.66	2008	0.995	10	0.166721556	0.437346393	0.031116974	1	-8.697016668	0.01	1059	Cropland/Other Vegetation Mosaic	1549	232
10.1	0.97	1993	1.509783993	15	0.335763619	0.438287305	0.03080557	1	-3.328089264	0.01	250	Broadleaved Evergreen Forest	2533	246
13.11	1.18	2008	1.715355574	21	0.369566476	0.434643826	0.02147599	1	-3.030237471	0.01	505	Broadleaved Evergreen Forest	1607	239
-75.82	1.34	2008	1.723917179	25	0.373464133	0.441668737	0.021195044	1	-3.217950486	0.01	271	Needleleaf Evergreen Forest	3605	255
-75.82	1.35	2008	1.608455385	13	0.351780256	0.442482688	0.029941062	1	-3.029365859	0.01	275	Needleleaf Evergreen Forest	3605	255
110.3	1.38	1966	2.160190165	29	0.433908325	0.44010878	0.0213711	38	-0.290132698	0.38	50	Broadleaved Evergreen Forest	3984	268
14.83	1.38	1997	1.650352727	11	0.299314909	0.440332422	0.03210617	1	-4.392224716	0.01	531	Broadleaved Evergreen Forest	1637	235
-75.54	1.39	2008	1.423743636	11	0.310762182	0.446753278	0.032537753	1	-4.179486361	0.01	245	Broadleaved Evergreen Forest	3378	257
-75.54	1.41	2008	1.703121597	19	0.367525731	0.443133026	0.023317643	2	-3.242493083	0.02	244	Broadleaved Evergreen Forest	3378	257
-75.87	1.42	2008	1.79594146	16	0.363490667	0.440892238	0.027933097	1	-2.7709628	0.01	297	Needleleaf Evergreen Forest	3615	254
-75.52	1.44	2008	1.556437262	17	0.336075294	0.439265425	0.026888123	1	-3.837758791	0.01	249	Broadleaved Evergreen Forest	3416	258
-75.7	1.44	2008	1.82356004	14	0.380418242	0.44117774	0.028703983	2	-2.116761894	0.02	251	Needleleaf Evergreen Forest	3533	257
-75.53	1.45	2008	1.688555494	21	0.355250286	0.444048735	0.025330633	1	-3.505575601	0.01	252	Broadleaved Evergreen Forest	3416	258
-75.67	1.47	2008	1.559604056	13	0.346697179	0.446491963	0.028022265	1	-3.561267583	0.01	248	Needleleaf Evergreen Forest	3557	258
99.35	1.68	1995	1.683446244	17	0.296862059	0.438734444	0.025829268	1	-5.492698604	0.01	1244	Broadleaved Evergreen Forest	2306	199
-85.4	10	2002	1.600235804	15	0.334029714	0.454280352	0.1809787	1	-0.664446358	0.01	632	Water bodies	2126	237
-84.01	10.06	1985	1.77094	10	0.362458222	0.441240402	0.032619224	1	-2.415207077	0.01	1588	Broadleaved Evergreen Forest	2861	177
-84.14	10.1	2007	1.782540757	50	0.352557314	0.439587932	0.014988226	1	-5.806598977	0.01	1922	Broadleaved Evergreen Forest	2975	164
-84.1	10.12	2007	1.810261078	215	0.356303841	0.442114274	0.022831568	1	-3.758411789	0.01	2592	Broadleaved Evergreen Forest	2745	141
-84.14	10.12	2007	1.617429729	23	0.321928142	0.437107998	0.024211621	1	-4.757213728	0.01	2180	Broadleaved Evergreen Forest	2975	164
-83.94	10.16	2006	1.938383776	13	0.396039744	0.438691797	0.027591425	5	-1.545844567	0.05	544	Shrub	3341	231
-83.96	10.16	1984	1.877553846	14	0.373498022	0.441520062	0.031371702	1	-2.16826107	0.01	588	Shrub	3024	220
-84.16	10.2	2004	2.178052248	14	0.487006484	0.439959593	0.026455358	97	1.778350164	0.97	1446	Broadleaved Evergreen Forest	3326	174
-84.48	10.2	2008	1.91040907	113	0.392683391	0.448370869	0.048940108	1	-1.137869954	0.01	1015	Cropland/Other Vegetation Mosaic	2682	211
-84.48	10.2	2009	2.024600586	84	0.42598146	0.439145575	0.012254617	13	-1.074216799	0.13	1015	Cropland/Other Vegetation Mosaic	2682	211
-84.48	10.2	2010	1.934917123	17	0.447588088	0.444672729	0.031971468	53	0.091186286	0.53	1015	Cropland/Other Vegetation Mosaic	2682	211
-84.49	10.2	2009	1.852156653	24	0.41067779	0.44202497	0.021379565	5	-1.466221602	0.05	928	Cropland/Other Vegetation Mosaic	2682	211
-83.79	10.21	2011	1.838277976	18	0.359565294	0.438694418	0.026317687	1	-3.006689904	0.01	286	Shrub	4180	253
-84.55	10.23	1996	2.057298601	13	0.399397949	0.442412966	0.030624545	9	-1.404592835	0.09	825	Cropland/Other Vegetation Mosaic	3373	225
-84.08	10.27	2003	1.414338551	15	0.271954476	0.439415894	0.027074034	1	-6.18531453	0.01	1081	Broadleaved Evergreen Forest	3860	217
-84.08	10.27	2004	1.22393	10	0.236876222	0.435607776	0.036933398	1	-5.380808779	0.01	1081	Broadleaved Evergreen Forest	3860	217
-68.25	10.28	2008	1.782377134	18	0.354275033	0.434851353	0.024453397	1	-3.295097164	0.01	907	Tree Open	1191	199
-84.79	10.3	1991	1.809428059	15	0.350501333	0.469159369	0.260730373	1	-0.455098629	0.01	1427	Tree Open	2985	185
-84.8	10.3	2009	1.670369091	11	0.364259273	0.448203343	0.033967741	1	-2.471288001	0.01	1271	Tree Open	2956	188
-84.08	10.32	2003	1.71679	10	0.328275111	0.488831942	0.404013649	1	-0.397404471	0.01	631	Broadleaved Evergreen Forest	4368	237
-84.72	10.32	2005	1.844673805	24	0.367485362	0.443771787	0.048240793	1	-1.581367543	0.01	1033	Tree Open	3142	207
-84.08	10.33	2003	1.937594545	13	0.386813077	0.44874303	0.091465852	3	-0.677082779	0.03	481	Broadleaved Evergreen Forest	4368	237
-84.09	10.34	2008	1.691336417	15	0.321612952	0.445711861	0.071578266	1	-1.733751262	0.01	481	Tree Open	4277	248
-72.92	10.35	2015	1.08825	10	0.249665111	0.436940745	0.034467532	1	-5.433392692	0.01	2707	Broadleaved Evergreen Forest	2123	123
-72.92	10.35	2017	1.487961376	25	0.3101314	0.441708607	0.049188265	1	-2.674971527	0.01	2707	Broadleaved Evergreen Forest	2123	123
-84.63	10.36	2008	1.680784728	28	0.323762302	0.443878254	0.044122754	1	-2.722313125	0.01	638	Cropland/Other Vegetation Mosaic	4122	230
-72.95	10.37	2017	1.490391172	15	0.332819048	0.438810955	0.024885423	1	-4.259196529	0.01	2146	Broadleaved Evergreen Forest	2123	123
-85.38	10.37	1999	1.856312727	11	0.360050909	0.440688066	0.037382028	2	-2.157110301	0.02	25	Cropland/Other Vegetation Mosaic	1839	265
-85.38	10.37	2000	1.934499021	13	0.370931026	0.437618197	0.030016304	1	-2.221698275	0.01	25	Cropland/Other Vegetation Mosaic	1839	265
-84.75	10.39	2005	1.38653	10	0.272861556	0.43592925	0.032779558	1	-4.974676508	0.01	1035	Shrub	3517	206
-84.05	10.4	1991	1.755313077	14	0.339565714	0.434297478	0.028531717	1	-3.320226506	0.01	171	Tree Open	4132	255
-84.12	10.41	2007	1.741854938	22	0.37567961	0.449179767	0.119706897	1	-0.614001016	0.01	173	Tree Open	4076	254
-84.12	10.41	2008	1.71271307	33	0.366090758	0.448671716	0.08681236	1	-0.951258083	0.01	173	Tree Open	4076	254
-84.12	10.41	2009	1.693800606	12	0.352102273	0.439546056	0.027688419	1	-3.158135633	0.01	173	Tree Open	4076	254
-84.12	10.41	2010	1.478970417	16	0.299917667	0.437934465	0.025898019	1	-5.329241566	0.01	173	Tree Open	4076	254
-84.12	10.42	2007	1.594144149	15	0.339970476	0.458222191	0.176591952	1	-0.669632527	0.01	173	Tree Open	3940	257
-84.12	10.42	2008	1.989049417	59	0.422923437	0.444820042	0.066711816	14	-0.32822679	0.14	173	Tree Open	3940	257
-84.12	10.42	2009	1.989081635	87	0.413776498	0.442223182	0.032035758	1	-0.887966613	0.01	173	Tree Open	3940	257
-84.12	10.42	2010	1.96022226	29	0.411544729	0.437553726	0.019855606	8	-1.309906995	0.08	173	Tree Open	3940	257
-84.13	10.42	2010	1.914359383	24	0.409158986	0.459028096	0.118074454	4	-0.422353092	0.04	173	Tree Open	3869	256
-84	10.43	2003	1.515516749	19	0.298428538	0.438413036	0.025907615	1	-5.403218133	0.01	57	Cropland/Other Vegetation Mosaic	3997	261
-84	10.43	2004	1.806514441	13	0.352985128	0.434530073	0.031168596	1	-2.616253398	0.01	57	Cropland/Other Vegetation Mosaic	3997	261
-84.01	10.43	2004	1.474710725	19	0.282390058	0.435692744	0.021930532	1	-6.990376939	0.01	69	Tree Open	3974	260
-83.99	10.44	2009	1.439128462	14	0.2928	0.436355052	0.026787994	1	-5.358932467	0.01	57	Cropland/Other Vegetation Mosaic	3997	261
-83.99	10.44	2010	1.42212	10	0.304314222	0.436886846	0.032488982	1	-4.080541074	0.01	57	Cropland/Other Vegetation Mosaic	3997	261
-84.72	10.44	1999	1.79334	10	0.351619333	0.436570826	0.034390717	1	-2.470186718	0.01	739	Shrub	4268	228
-83.95	10.46	2010	1.57322	10	0.323754889	0.446519697	0.118912113	1	-1.032399516	0.01	49	Cropland/Other Vegetation Mosaic	4090	260
-83.97	10.46	2009	1.588503185	24	0.330141739	0.43777157	0.020122049	1	-5.348850552	0.01	48	Cropland/Other Vegetation Mosaic	3970	260
-85.2	10.46	2012	2.001586318	133	0.399878802	0.444014187	0.045400533	1	-0.972133644	0.01	34	Cropland/Other Vegetation Mosaic	1574	267
-85.37	10.5	2008	1.767331851	36	0.34414346	0.446502689	0.076739685	1	-1.333849987	0.01	103	Cropland/Other Vegetation Mosaic	1728	260
-85.22	10.53	2006	2.004177576	12	0.403932727	0.43587236	0.031001509	16	-1.03026059	0.16	124	Cropland/Other Vegetation Mosaic	1558	263
-85.23	10.53	2006	1.879958128	30	0.389702253	0.438189317	0.018246692	2	-2.657307087	0.02	124	Cropland/Other Vegetation Mosaic	1558	263
-83.53	10.59	1991	1.636799126	13	0.317167949	0.446182968	0.031038733	1	-4.156581317	0.01	10	Broadleaved Evergreen Forest	5031	263
-83.72	10.59	1991	1.68792	10	0.327040667	0.443730397	0.03686777	1	-3.16508784	0.01	78	Cropland/Other Vegetation Mosaic	4985	257
-84.99	10.61	2002	1.901306533	14	0.377570659	0.460411929	0.193586072	1	-0.427929907	0.01	916	Shrub	3764	210
-83.74	10.64	1993	1.72012	10	0.340069556	0.473611196	0.386940451	2	-0.345121944	0.02	38	Cropland/Other Vegetation Mosaic	5022	261
-85.04	10.64	2008	1.86420035	13	0.375732308	0.467698039	0.300785165	3	-0.305752219	0.03	915	Cropland/Other Vegetation Mosaic	3615	206
-85.04	10.65	2007	1.717561119	13	0.322859744	0.465032517	0.29524679	1	-0.481538762	0.01	915	Cropland/Other Vegetation Mosaic	3615	206
-85.01	10.68	2006	1.66295697	12	0.349494394	0.437591924	0.032958765	1	-2.672962083	0.01	1272	Shrub	3705	197
-84.99	10.7	2002	1.830663753	21	0.359307905	0.443129691	0.023645917	1	-3.544873636	0.01	870	Shrub	3885	219
-84.99	10.7	2007	1.970923746	14	0.440771319	0.441871682	0.029054211	49	-0.037872754	0.49	870	Shrub	3885	219
-84.99	10.7	2009	1.99354	10	0.413559333	0.445007239	0.038091479	21	-0.825588996	0.21	870	Shrub	3885	219
-85.01	10.7	2009	2.062803724	21	0.396509048	0.444213415	0.023301585	4	-2.047258468	0.04	994	Shrub	3705	197
-85.02	10.7	2008	1.889725236	47	0.373796337	0.444979644	0.080218403	1	-0.88736879	0.01	994	Shrub	3705	197
-85.03	10.7	2008	1.976534292	24	0.394035326	0.440433204	0.022798633	4	-2.035116683	0.04	879	Shrub	3705	197
-85.6	10.7	2011	2.040691818	12	0.412830606	0.500870765	0.44991615	22	-0.19568126	0.22	163	Cropland/Other Vegetation Mosaic	1700	256
-84.98	10.71	2007	1.84612755	29	0.369331232	0.4434105	0.04031891	1	-1.837333128	0.01	626	Shrub	3701	233
-85	10.71	2009	1.924002198	15	0.375768571	0.438762178	0.027597231	1	-2.282606022	0.01	870	Shrub	3701	233
-85.57	10.71	2011	1.936222506	49	0.392829592	0.457932249	0.126540389	2	-0.514481251	0.02	133	Cropland/Other Vegetation Mosaic	1709	259
-85.03	10.72	2000	2.007622345	24	0.406726123	0.458394438	0.165347544	10	-0.312483109	0.1	645	Shrub	3685	226
-85.03	10.72	2001	2.032074836	17	0.398786471	0.441402525	0.026924915	6	-1.582773957	0.06	645	Shrub	3685	226
-85.14	10.72	2003	6.690070519	40	1.358912731	0.441683284	0.034248495	100	26.78159864	1	1440	Shrub	3355	189
-85.15	10.72	2008	1.838154815	32	0.385497923	0.463221207	0.170247208	1	-0.456531912	0.01	1231	Shrub	3355	189
-85.41	10.73	2014	1.941004203	16	0.394290333	0.435902904	0.028492643	7	-1.460467219	0.07	370	Cropland/Other Vegetation Mosaic	1972	241
-85.41	10.73	2015	1.882222576	12	0.397172879	0.430989972	0.028646855	13	-1.180481904	0.13	370	Cropland/Other Vegetation Mosaic	1972	241
-85.6	10.73	2011	2.064558453	66	0.412471343	0.448361545	0.083606335	4	-0.429276111	0.04	155	Cropland/Other Vegetation Mosaic	1751	256
-85.43	10.74	2006	2.010096212	12	0.427528939	0.440771067	0.032755222	37	-0.404275306	0.37	414	Cropland/Other Vegetation Mosaic	1900	247
-85.43	10.74	2007	1.991476218	20	0.418778947	0.456842361	0.136347804	17	-0.279164112	0.17	414	Cropland/Other Vegetation Mosaic	1900	247
-85.43	10.74	2010	1.842304714	22	0.373714459	0.43820673	0.019891099	1	-3.242267808	0.01	414	Cropland/Other Vegetation Mosaic	1900	247
-85.43	10.74	2013	2.042699153	19	0.425551345	0.440549346	0.024191696	27	-0.619964832	0.27	414	Cropland/Other Vegetation Mosaic	1900	247
-85.43	10.74	2014	1.982744533	19	0.401735556	0.45432822	0.143869058	5	-0.365559249	0.05	414	Cropland/Other Vegetation Mosaic	1900	247
-85.59	10.75	1997	1.856431838	19	0.395592515	0.44001771	0.024262116	3	-1.83105202	0.03	159	Cropland/Other Vegetation Mosaic	1751	256
-85.59	10.75	2001	1.77196	10	0.385749333	0.436105392	0.031921502	5	-1.577496522	0.05	159	Cropland/Other Vegetation Mosaic	1751	256
-85.3	10.76	2008	1.725040251	64	0.341199762	0.468267649	0.127540619	1	-0.996293484	0.01	962	Shrub	2923	210
-85.3	10.76	2009	2.182978182	11	0.439525818	0.439786296	0.036324019	53	-0.007170944	0.53	962	Shrub	2923	210
-85.3	10.76	2010	1.985264578	176	0.392070663	0.440898051	0.022790516	1	-2.14244334	0.01	962	Shrub	2923	210
-85.3	10.76	2013	2.047405311	30	0.427154391	0.440263546	0.018912868	26	-0.693134178	0.26	962	Shrub	2923	210
-85.3	10.76	2016	1.901741046	30	0.384702207	0.436969967	0.021430286	1	-2.438966977	0.01	962	Shrub	2923	210
-85.3	10.76	2017	2.14975814	27	0.432016809	0.436028165	0.017155404	40	-0.233824617	0.4	962	Shrub	2923	210
-85.31	10.76	2009	2.118814164	19	0.421383626	0.438816904	0.027623118	26	-0.631111885	0.26	962	Shrub	2923	210
-85.32	10.76	2014	1.92197219	242	0.381704211	0.442365083	0.026399056	1	-2.297842481	0.01	908	Shrub	2923	210
-85.33	10.76	2013	1.987131087	239	0.397231803	0.442628176	0.025774271	1	-1.761305808	0.01	908	Shrub	2923	210
-85.33	10.76	2014	2.015326068	315	0.403011139	0.443647295	0.023710871	1	-1.713819639	0.01	908	Shrub	2923	210
-85.34	10.76	2013	1.977047001	256	0.39482217	0.441421123	0.019730211	1	-2.361807063	0.01	792	Cropland/Other Vegetation Mosaic	2656	219
-85.34	10.76	2014	2.009930483	76	0.401083961	0.4443772	0.061087143	1	-0.708712775	0.01	792	Cropland/Other Vegetation Mosaic	2656	219
-85.34	10.76	2015	2.033262055	20	0.408857	0.46057942	0.192024825	8	-0.269352777	0.08	792	Cropland/Other Vegetation Mosaic	2656	219
-85.37	10.76	2005	1.899769384	24	0.401295326	0.4391634	0.020373956	5	-1.858651041	0.05	686	Cropland/Other Vegetation Mosaic	2656	219
-85.37	10.76	2006	2.050637224	24	0.422678478	0.442232289	0.020573674	18	-0.950428716	0.18	686	Cropland/Other Vegetation Mosaic	2656	219
-85.37	10.76	2007	2.048754052	28	0.437386958	0.438370816	0.019195728	46	-0.051254004	0.46	686	Cropland/Other Vegetation Mosaic	2656	219
-85.37	10.76	2008	2.091477302	32	0.436851089	0.450680139	0.121669691	44	-0.113660606	0.44	686	Cropland/Other Vegetation Mosaic	2656	219
-85.38	10.76	2005	1.96832909	21	0.409917238	0.440922028	0.025383942	9	-1.221433205	0.09	611	Cropland/Other Vegetation Mosaic	2314	230
-85.38	10.76	2006	2.104034697	12	0.431969091	0.431657383	0.032863791	53	0.009484846	0.53	611	Cropland/Other Vegetation Mosaic	2314	230
-85.38	10.76	2007	1.920876623	34	0.391555455	0.449291273	0.116170061	2	-0.49699396	0.02	611	Cropland/Other Vegetation Mosaic	2314	230
-85.38	10.76	2008	2.173784706	20	0.458000316	0.440912612	0.028001093	72	0.610251294	0.72	611	Cropland/Other Vegetation Mosaic	2314	230
-85.38	10.76	2011	1.96877	10	0.405460444	0.438361037	0.034659638	17	-0.949248006	0.17	611	Cropland/Other Vegetation Mosaic	2314	230
-85.39	10.76	2006	1.79931	10	0.379468889	0.44422919	0.034867072	2	-1.857348423	0.02	611	Cropland/Other Vegetation Mosaic	2314	230
-85.39	10.76	2007	2.041488454	31	0.43062086	0.440754351	0.019371372	32	-0.523116837	0.32	611	Cropland/Other Vegetation Mosaic	2314	230
-85.39	10.76	2008	2.068226364	11	0.432547273	0.43987218	0.034570999	44	-0.211880115	0.44	611	Cropland/Other Vegetation Mosaic	2314	230
-85.41	10.76	2007	1.959752895	37	0.399176667	0.437872531	0.016721216	1	-2.314177628	0.01	542	Cropland/Other Vegetation Mosaic	2314	230
-85.41	10.76	2008	1.948027273	11	0.393716727	0.472401826	0.353660912	6	-0.222487404	0.06	542	Cropland/Other Vegetation Mosaic	2314	230
-85.43	10.76	2005	2.072390741	47	0.430608733	0.449047379	0.08049264	27	-0.229072457	0.27	463	Cropland/Other Vegetation Mosaic	2003	241
-85.43	10.76	2006	2.005554867	51	0.422667749	0.454662383	0.108042067	11	-0.296131267	0.11	463	Cropland/Other Vegetation Mosaic	2003	241
-85.43	10.76	2007	1.956783938	61	0.412846754	0.45239842	0.090103841	4	-0.438956488	0.04	463	Cropland/Other Vegetation Mosaic	2003	241
-85.43	10.76	2008	2.029311223	22	0.409547922	0.453584772	0.179198174	14	-0.245743852	0.14	463	Cropland/Other Vegetation Mosaic	2003	241
-85.43	10.76	2009	2.033181667	12	0.429437727	0.436812554	0.031055077	44	-0.237475729	0.44	463	Cropland/Other Vegetation Mosaic	2003	241
-85.43	10.76	2012	2.06889	10	0.412500222	0.443480936	0.032536744	14	-0.952176205	0.14	463	Cropland/Other Vegetation Mosaic	2003	241
-85.43	10.76	2013	1.964621574	26	0.405459785	0.440540804	0.017856313	2	-1.964628365	0.02	463	Cropland/Other Vegetation Mosaic	2003	241
-85.43	10.76	2014	1.944738577	22	0.404842078	0.440250746	0.025610929	11	-1.382560851	0.11	463	Cropland/Other Vegetation Mosaic	2003	241
-85.43	10.76	2015	1.821519119	21	0.380995333	0.455599022	0.18254655	1	-0.408683092	0.01	463	Cropland/Other Vegetation Mosaic	2003	241
-85.43	10.76	2016	1.677711264	16	0.342708083	0.435711934	0.025407829	1	-3.660440629	0.01	463	Cropland/Other Vegetation Mosaic	2003	241
-85.43	10.76	2018	2.04365	10	0.435978444	0.441845787	0.032844465	42	-0.178640217	0.42	463	Cropland/Other Vegetation Mosaic	2003	241
-85.56	10.76	1997	2.034973939	12	0.415990909	0.441459343	0.030167995	16	-0.844220326	0.16	91	Cropland/Other Vegetation Mosaic	1736	258
-85.28	10.77	2009	2.11621	10	0.426838667	0.437709574	0.032662368	35	-0.332826655	0.35	899	Shrub	2853	219
-85.29	10.77	2009	2.045018777	20	0.415915368	0.439674743	0.025017993	21	-0.949691452	0.21	899	Shrub	2853	219
-85.29	10.77	2013	1.992518716	49	0.39756085	0.442427826	0.079518318	1	-0.564234464	0.01	899	Shrub	2853	219
-85.3	10.77	2011	1.830913776	23	0.363239526	0.434419163	0.022902691	1	-3.107915963	0.01	962	Shrub	2923	210
-85.3	10.77	2012	1.997939121	216	0.396232667	0.443586351	0.029547774	1	-1.602614286	0.01	962	Shrub	2923	210
-85.3	10.77	2017	1.842865933	78	0.369480982	0.442701126	0.037198755	1	-1.968349307	0.01	962	Shrub	2923	210
-85.3	10.77	2018	2.038777652	35	0.408739395	0.435848809	0.0170264	7	-1.592198796	0.07	962	Shrub	2923	210
-85.34	10.77	2012	1.940685009	32	0.393516008	0.444890951	0.085620626	2	-0.600029984	0.02	792	Cropland/Other Vegetation Mosaic	2656	219
-85.34	10.77	2013	2.015618052	41	0.405595195	0.436182523	0.017867092	7	-1.711936605	0.07	792	Cropland/Other Vegetation Mosaic	2656	219
-85.35	10.77	2009	1.98582064	26	0.420954246	0.465299591	0.1799552	22	-0.246424361	0.22	792	Cropland/Other Vegetation Mosaic	2656	219
-85.35	10.77	2010	1.931594006	234	0.381954664	0.443533037	0.026387278	1	-2.333638693	0.01	792	Cropland/Other Vegetation Mosaic	2656	219
-85.35	10.77	2012	1.953526536	245	0.390166452	0.44106007	0.020809945	1	-2.445639195	0.01	792	Cropland/Other Vegetation Mosaic	2656	219
-85.35	10.77	2015	1.926587144	83	0.381365054	0.445460178	0.055757475	1	-1.149534189	0.01	792	Cropland/Other Vegetation Mosaic	2656	219
-85.37	10.77	2008	1.873888444	62	0.365351063	0.451211544	0.08735409	1	-0.982901665	0.01	686	Cropland/Other Vegetation Mosaic	2656	219
-85.37	10.77	2009	1.974378827	267	0.393125417	0.444419833	0.02874206	1	-1.784646475	0.01	686	Cropland/Other Vegetation Mosaic	2656	219
-85.37	10.77	2010	1.934046364	11	0.396889818	0.439184301	0.031974878	12	-1.322741032	0.12	686	Cropland/Other Vegetation Mosaic	2656	219
-85.38	10.77	2005	1.98874967	14	0.421143846	0.470943051	0.272679149	24	-0.182629312	0.24	611	Cropland/Other Vegetation Mosaic	2314	230
-85.38	10.77	2008	2.167707273	11	0.436596727	0.476476448	0.351981136	40	-0.113300733	0.4	611	Cropland/Other Vegetation Mosaic	2314	230
-85.41	10.77	2005	2.125049657	15	0.432624762	0.438453197	0.028610175	40	-0.203718949	0.4	542	Cropland/Other Vegetation Mosaic	2314	230
-85.41	10.77	2006	1.958432754	18	0.405717451	0.434767904	0.026264109	14	-1.106089426	0.14	542	Cropland/Other Vegetation Mosaic	2314	230
-85.41	10.77	2007	1.97775726	25	0.403974467	0.456964325	0.15591344	2	-0.339867163	0.02	542	Cropland/Other Vegetation Mosaic	2314	230
-85.42	10.77	2006	1.911514794	16	0.400133667	0.462722072	0.241766728	5	-0.258879318	0.05	463	Cropland/Other Vegetation Mosaic	2003	241
-85.42	10.77	2007	1.986712023	19	0.408836374	0.456502711	0.202912813	16	-0.234910434	0.16	463	Cropland/Other Vegetation Mosaic	2003	241
-85.43	10.77	2005	1.986297469	134	0.412715453	0.44575299	0.040945774	1	-0.806860739	0.01	463	Cropland/Other Vegetation Mosaic	2003	241
-85.43	10.77	2006	2.053759722	79	0.424682863	0.442722272	0.034338309	14	-0.525343565	0.14	463	Cropland/Other Vegetation Mosaic	2003	241
-85.43	10.77	2007	1.99752936	398	0.40661562	0.447206319	0.026487824	1	-1.532428646	0.01	463	Cropland/Other Vegetation Mosaic	2003	241
-85.43	10.77	2008	2.08148549	194	0.420308518	0.444500431	0.035291827	2	-0.685482016	0.02	463	Cropland/Other Vegetation Mosaic	2003	241
-85.43	10.77	2010	1.901570796	35	0.387602286	0.439871903	0.018152571	1	-2.87946081	0.01	463	Cropland/Other Vegetation Mosaic	2003	241
-85.43	10.77	2011	1.687764503	32	0.328285161	0.438188064	0.018804783	1	-5.844412059	0.01	463	Cropland/Other Vegetation Mosaic	2003	241
-85.43	10.77	2012	1.809419389	27	0.373698177	0.443193527	0.022141354	1	-3.138712788	0.01	463	Cropland/Other Vegetation Mosaic	2003	241
-85.43	10.77	2013	2.007119777	46	0.414039961	0.453198613	0.102500886	9	-0.38203232	0.09	463	Cropland/Other Vegetation Mosaic	2003	241
-85.43	10.77	2014	1.994485028	28	0.411206005	0.46438197	0.194226364	6	-0.273783454	0.06	463	Cropland/Other Vegetation Mosaic	2003	241
-85.43	10.77	2015	1.905999281	24	0.389022065	0.448249106	0.162450623	2	-0.36458488	0.02	463	Cropland/Other Vegetation Mosaic	2003	241
-85.43	10.77	2016	1.634741818	11	0.344064364	0.476032198	0.362159495	1	-0.364391481	0.01	463	Cropland/Other Vegetation Mosaic	2003	241
-85.43	10.77	2018	2.01348782	46	0.407033556	0.43836303	0.015515224	2	-2.019273026	0.02	463	Cropland/Other Vegetation Mosaic	2003	241
-85.44	10.77	2006	1.834595143	18	0.384914052	0.436016304	0.024411434	2	-2.093373603	0.02	373	Cropland/Other Vegetation Mosaic	2003	241
-85.44	10.77	2007	1.988575348	39	0.418011363	0.458553133	0.139595302	11	-0.290423596	0.11	373	Cropland/Other Vegetation Mosaic	2003	241
-85.6	10.77	2006	1.898941368	21	0.404671429	0.459944352	0.185165156	5	-0.298506073	0.05	181	Cropland/Other Vegetation Mosaic	1770	254
-85.65	10.77	2012	2.072119037	34	0.418238841	0.444732582	0.080060819	11	-0.330920177	0.11	62	Cropland/Other Vegetation Mosaic	1683	256
-85.42	10.78	2005	1.881621818	11	0.411013455	0.440031071	0.033456218	22	-0.867331025	0.22	499	Cropland/Other Vegetation Mosaic	2003	241
-85.66	10.78	2001	1.520891818	11	0.313612364	0.442572885	0.030367177	1	-4.246707673	0.01	75	Cropland/Other Vegetation Mosaic	1683	256
-85.66	10.78	2009	2.048494698	52	0.406066659	0.451682139	0.089963481	2	-0.507044403	0.02	75	Cropland/Other Vegetation Mosaic	1683	256
-85.35	10.79	2010	1.909839138	170	0.378677112	0.446583145	0.042697552	1	-1.590396382	0.01	1128	Cropland/Other Vegetation Mosaic	2656	219
-85.35	10.79	2015	1.959295294	118	0.393736151	0.442762463	0.02619118	1	-1.871863416	0.01	1128	Cropland/Other Vegetation Mosaic	2656	219
-85.55	10.79	2006	2.100794717	17	0.434652941	0.461700227	0.229285684	44	-0.117963257	0.44	98	Cropland/Other Vegetation Mosaic	1736	258
-85.33	10.8	2011	1.971300239	22	0.403287706	0.43777825	0.022093928	5	-1.561087038	0.05	1531	Shrub	3100	182
-85.33	10.8	2016	1.923844775	196	0.379842522	0.441444281	0.021256274	1	-2.898050768	0.01	1531	Shrub	3100	182
-85.33	10.8	2017	1.922049879	246	0.380934608	0.442353824	0.023295467	1	-2.636530838	0.01	1531	Shrub	3100	182
-85.33	10.8	2018	2.028710654	156	0.407221141	0.43819163	0.008646113	1	-3.582012967	0.01	1531	Shrub	3100	182
-85.4	10.8	2017	1.908270122	162	0.382192646	0.441080955	0.030024891	1	-1.961316315	0.01	769	Cropland/Other Vegetation Mosaic	2768	213
-85.32	10.81	2016	1.874159795	49	0.383577143	0.447613923	0.079578399	1	-0.804700535	0.01	1531	Shrub	3100	182
-85.35	10.81	2010	1.812818968	66	0.357252923	0.450257368	0.082427517	1	-1.128317926	0.01	1476	Cropland/Other Vegetation Mosaic	3020	184
-85.4	10.81	2006	1.894631684	261	0.377629586	0.443117574	0.023278364	1	-2.813255597	0.01	769	Cropland/Other Vegetation Mosaic	2768	213
-85.4	10.81	2007	1.830482341	74	0.363763047	0.442174212	0.037832129	1	-2.072607775	0.01	769	Cropland/Other Vegetation Mosaic	2768	213
-85.4	10.81	2008	1.847992224	84	0.369027091	0.448741606	0.065792822	1	-1.211598965	0.01	769	Cropland/Other Vegetation Mosaic	2768	213
-85.4	10.81	2016	1.95560444	94	0.397049229	0.437085768	0.010501009	1	-3.81263752	0.01	769	Cropland/Other Vegetation Mosaic	2768	213
-85.54	10.81	2000	1.97954303	12	0.400542273	0.434722556	0.029691454	14	-1.151182537	0.14	133	Cropland/Other Vegetation Mosaic	1805	256
-85.54	10.81	2005	1.698661818	11	0.356039636	0.440649021	0.036153727	1	-2.340267283	0.01	133	Cropland/Other Vegetation Mosaic	1805	256
-85.54	10.81	2006	1.958732396	19	0.402628772	0.459987186	0.207204003	6	-0.276820977	0.06	133	Cropland/Other Vegetation Mosaic	1805	256
-85.64	10.81	2008	1.931020095	37	0.38160982	0.44765837	0.106210633	1	-0.621863825	0.01	199	Cropland/Other Vegetation Mosaic	1668	255
-85.35	10.82	2010	1.819977189	126	0.361695359	0.442236175	0.033969802	1	-2.370953391	0.01	1488	Cropland/Other Vegetation Mosaic	3020	184
-85.39	10.82	2017	1.957558769	157	0.39251798	0.443960163	0.034092195	1	-1.508913775	0.01	1138	Cropland/Other Vegetation Mosaic	2768	213
-85.4	10.82	2017	1.92328062	114	0.383838305	0.438855793	0.025821747	1	-2.130664826	0.01	816	Cropland/Other Vegetation Mosaic	2768	213
-85.63	10.82	2007	1.877749953	130	0.374906383	0.443624639	0.037842894	1	-1.815882678	0.01	261	Cropland/Other Vegetation Mosaic	1668	255
-85.63	10.82	2008	1.828572185	61	0.357049694	0.438190511	0.023294646	1	-3.483238831	0.01	261	Cropland/Other Vegetation Mosaic	1668	255
-85.64	10.82	2006	1.935428147	13	0.397675128	0.44100879	0.026362242	5	-1.643777577	0.05	261	Cropland/Other Vegetation Mosaic	1668	255
-85.4	10.83	2017	1.924158146	267	0.381824994	0.44676931	0.032495029	1	-1.998592309	0.01	816	Cropland/Other Vegetation Mosaic	2768	213
-85.61	10.83	2007	1.9350322	99	0.386256372	0.443909182	0.042453201	1	-1.35803211	0.01	285	Cropland/Other Vegetation Mosaic	1737	251
-85.61	10.84	1981	1.981065135	14	0.398379121	0.440311568	0.026945087	10	-1.556218671	0.1	294	Cropland/Other Vegetation Mosaic	1724	249
-85.61	10.84	1990	2.006286691	29	0.403333645	0.45107423	0.135461831	2	-0.352428313	0.02	294	Cropland/Other Vegetation Mosaic	1724	249
-85.61	10.84	1991	1.910930204	19	0.386666901	0.442601569	0.024456013	2	-2.287154027	0.02	294	Cropland/Other Vegetation Mosaic	1724	249
-85.61	10.84	1993	1.903162543	22	0.402616667	0.440473962	0.019166026	1	-1.975229316	0.01	294	Cropland/Other Vegetation Mosaic	1724	249
-85.61	10.84	1994	2.00689	10	0.401412444	0.439349118	0.038312475	18	-0.990191135	0.18	294	Cropland/Other Vegetation Mosaic	1724	249
-85.61	10.84	1995	1.731346364	11	0.372375636	0.43720753	0.034036986	3	-1.904748374	0.03	294	Cropland/Other Vegetation Mosaic	1724	249
-85.61	10.84	2001	1.935730911	17	0.379693971	0.437066719	0.025540881	1	-2.246310496	0.01	294	Cropland/Other Vegetation Mosaic	1724	249
-85.61	10.84	2003	2.005701243	27	0.410247066	0.440042216	0.018704767	5	-1.592917477	0.05	294	Cropland/Other Vegetation Mosaic	1724	249
-85.61	10.84	2004	2.031297915	35	0.423652437	0.457665937	0.157894481	24	-0.21541918	0.24	294	Cropland/Other Vegetation Mosaic	1724	249
-85.61	10.84	2005	2.192735769	13	0.435802821	0.441799039	0.033443003	47	-0.179296657	0.47	294	Cropland/Other Vegetation Mosaic	1724	249
-85.61	10.84	2006	2.062834848	12	0.413456667	0.436479662	0.027118907	24	-0.848964724	0.24	294	Cropland/Other Vegetation Mosaic	1724	249
-85.61	10.84	2007	1.994070932	15	0.397268952	0.436176693	0.02490691	7	-1.56212632	0.07	294	Cropland/Other Vegetation Mosaic	1724	249
-85.61	10.84	2008	1.787582762	20	0.374695737	0.441114785	0.020073188	1	-3.308844009	0.01	294	Cropland/Other Vegetation Mosaic	1724	249
-85.61	10.84	2012	2.077178113	70	0.429393354	0.448674589	0.071028219	29	-0.271458798	0.29	294	Cropland/Other Vegetation Mosaic	1724	249
-85.61	10.84	2013	2.086245232	17	0.422319853	0.456247103	0.157113527	20	-0.21594099	0.2	294	Cropland/Other Vegetation Mosaic	1724	249
-85.62	10.84	1990	1.970697273	11	0.413269091	0.439915265	0.038922491	26	-0.684595821	0.26	294	Cropland/Other Vegetation Mosaic	1724	249
-85.62	10.84	1993	1.921920588	24	0.410901087	0.44348163	0.024347214	11	-1.33816313	0.11	294	Cropland/Other Vegetation Mosaic	1724	249
-85.62	10.84	1994	1.88147898	17	0.388976029	0.437120272	0.025497354	4	-1.888205451	0.04	294	Cropland/Other Vegetation Mosaic	1724	249
-85.62	10.84	1996	2.05906299	15	0.431340952	0.438714428	0.025447481	41	-0.289752678	0.41	294	Cropland/Other Vegetation Mosaic	1724	249
-85.62	10.84	2000	2.00615	10	0.405060889	0.437549657	0.034465722	16	-0.942639989	0.16	294	Cropland/Other Vegetation Mosaic	1724	249
-85.62	10.84	2001	1.98722272	17	0.406206618	0.465531676	0.228207335	7	-0.259961223	0.07	294	Cropland/Other Vegetation Mosaic	1724	249
-85.62	10.84	2003	1.866719575	19	0.400794386	0.448994973	0.140090371	5	-0.344067811	0.05	294	Cropland/Other Vegetation Mosaic	1724	249
-85.62	10.84	2004	1.968694414	22	0.412412857	0.440127803	0.023978787	10	-1.155811008	0.1	294	Cropland/Other Vegetation Mosaic	1724	249
-85.62	10.84	2005	2.090814978	27	0.429194929	0.452738828	0.147098306	31	-0.160055543	0.31	294	Cropland/Other Vegetation Mosaic	1724	249
-85.62	10.84	2006	1.767851818	12	0.385520909	0.470812323	0.323960892	4	-0.263276884	0.04	294	Cropland/Other Vegetation Mosaic	1724	249
-85.62	10.84	2008	1.935014531	17	0.389307353	0.437763173	0.026535341	6	-1.826086222	0.06	294	Cropland/Other Vegetation Mosaic	1724	249
-85.62	10.84	2009	2.041514998	31	0.41864314	0.437714257	0.018427162	14	-1.034945939	0.14	294	Cropland/Other Vegetation Mosaic	1724	249
-85.62	10.84	2010	2.024183493	26	0.431832554	0.437027928	0.01976107	47	-0.262909573	0.47	294	Cropland/Other Vegetation Mosaic	1724	249
-85.62	10.84	2011	2.026956699	29	0.408889655	0.466970683	0.188077603	3	-0.308814165	0.03	294	Cropland/Other Vegetation Mosaic	1724	249
-85.62	10.84	2012	2.006580503	23	0.406386324	0.459309294	0.16772322	2	-0.315537524	0.02	294	Cropland/Other Vegetation Mosaic	1724	249
-85.62	10.84	2016	1.838023853	48	0.368040665	0.440610599	0.013888572	1	-5.225154508	0.01	294	Cropland/Other Vegetation Mosaic	1724	249
-85.62	10.84	2017	1.875003504	17	0.379515147	0.439890331	0.029188435	1	-2.068462498	0.01	294	Cropland/Other Vegetation Mosaic	1724	249
-85.78	10.84	2009	1.961894189	214	0.38876163	0.44279878	0.026213205	1	-2.061447658	0.01	68	Water bodies	1540	262
-85.78	10.84	2015	1.973536492	99	0.394772966	0.447242169	0.055358738	1	-0.947803449	0.01	68	Water bodies	1540	262
-85.33	10.85	2006	2.087808078	19	0.435731696	0.441008204	0.022942439	43	-0.229988967	0.43	1034	Shrub	3009	213
-85.33	10.85	2010	1.794952693	30	0.371921632	0.449542369	0.129385061	1	-0.599920395	0.01	1034	Shrub	3009	213
-85.61	10.85	1982	1.98737	10	0.423916	0.433746478	0.033463927	41	-0.293763432	0.41	294	Cropland/Other Vegetation Mosaic	1724	249
-85.61	10.85	1992	1.851648566	13	0.393636154	0.442051945	0.029832701	5	-1.622910068	0.05	294	Cropland/Other Vegetation Mosaic	1724	249
-85.61	10.85	1993	1.930071436	17	0.387769118	0.443700094	0.070193875	2	-0.796807068	0.02	294	Cropland/Other Vegetation Mosaic	1724	249
-85.61	10.85	1994	2.026552348	15	0.405181524	0.438191588	0.028044689	12	-1.177052256	0.12	294	Cropland/Other Vegetation Mosaic	1724	249
-85.61	10.85	1995	2.159433042	13	0.436218462	0.437881707	0.031315493	49	-0.053112537	0.49	294	Cropland/Other Vegetation Mosaic	1724	249
-85.61	10.85	1996	1.995455944	13	0.425259487	0.433076913	0.028960822	39	-0.26993107	0.39	294	Cropland/Other Vegetation Mosaic	1724	249
-85.61	10.85	2001	2.115546075	18	0.441785229	0.462565415	0.215525744	50	-0.09641626	0.5	294	Cropland/Other Vegetation Mosaic	1724	249
-85.61	10.85	2002	1.86139	10	0.374745111	0.434220844	0.029088498	3	-2.044647786	0.03	294	Cropland/Other Vegetation Mosaic	1724	249
-85.61	10.85	2003	1.910175455	11	0.402549455	0.44191604	0.032039564	12	-1.228686684	0.12	294	Cropland/Other Vegetation Mosaic	1724	249
-85.61	10.85	2004	2.084183446	32	0.42549871	0.446140171	0.12418243	33	-0.166218858	0.33	294	Cropland/Other Vegetation Mosaic	1724	249
-85.61	10.85	2005	2.07143961	25	0.4290302	0.436201192	0.020903108	37	-0.343058649	0.37	294	Cropland/Other Vegetation Mosaic	1724	249
-85.61	10.85	2006	1.931326101	99	0.381685034	0.446086772	0.053252434	1	-1.209367032	0.01	294	Cropland/Other Vegetation Mosaic	1724	249
-85.61	10.85	2007	1.901681003	139	0.377944552	0.444637129	0.033774652	1	-1.974634001	0.01	294	Cropland/Other Vegetation Mosaic	1724	249
-85.61	10.85	2008	1.975123253	53	0.390568418	0.443281516	0.074143741	1	-0.710958169	0.01	294	Cropland/Other Vegetation Mosaic	1724	249
-85.61	10.85	2009	1.977000882	34	0.40591861	0.457068911	0.140141355	6	-0.364990774	0.06	294	Cropland/Other Vegetation Mosaic	1724	249
-85.61	10.85	2011	2.047378512	113	0.408833682	0.449894655	0.06274118	1	-0.65445012	0.01	294	Cropland/Other Vegetation Mosaic	1724	249
-85.61	10.85	2014	1.841018252	67	0.368624405	0.438873732	0.012505649	1	-5.617407323	0.01	294	Cropland/Other Vegetation Mosaic	1724	249
-85.61	10.85	2015	1.957974965	39	0.397080648	0.446121175	0.070962861	1	-0.691073142	0.01	294	Cropland/Other Vegetation Mosaic	1724	249
-85.61	10.85	2016	1.927586088	153	0.385650033	0.44056793	0.019138002	1	-2.869573133	0.01	294	Cropland/Other Vegetation Mosaic	1724	249
-85.77	10.85	2004	1.895047902	70	0.401590509	0.44967744	0.079781769	1	-0.602730818	0.01	68	Water bodies	1540	262
-85.91	10.85	2013	1.857882836	70	0.369025805	0.440505129	0.011814805	1	-6.04997896	0.01	-7	Water bodies	1422	266
-85.32	10.86	2010	1.986358834	117	0.398106625	0.43979193	0.008530951	1	-4.886360836	0.01	1034	Shrub	3009	213
-85.39	10.86	2005	1.99496	10	0.428555778	0.439031805	0.032849369	39	-0.318911056	0.39	1000	Cropland/Other Vegetation Mosaic	2802	217
-85.42	10.86	2008	1.916856933	14	0.427492088	0.440911084	0.030413912	34	-0.44121245	0.34	566	Cropland/Other Vegetation Mosaic	2466	234
-85.42	10.86	2009	1.99218	10	0.404917556	0.434284352	0.036727812	20	-0.79957926	0.2	566	Cropland/Other Vegetation Mosaic	2466	234
-85.42	10.86	2010	2.070723699	78	0.417636454	0.437046714	0.011226497	3	-1.728968555	0.03	566	Cropland/Other Vegetation Mosaic	2466	234
-85.42	10.86	2011	2.127953248	82	0.428340142	0.44514713	0.048112803	13	-0.349324653	0.13	566	Cropland/Other Vegetation Mosaic	2466	234
-85.42	10.86	2012	2.053825828	42	0.416458211	0.447966218	0.092447842	7	-0.340819274	0.07	566	Cropland/Other Vegetation Mosaic	2466	234
-85.43	10.86	2008	2.131507362	19	0.442116725	0.437437842	0.025833811	58	0.181114722	0.58	566	Cropland/Other Vegetation Mosaic	2466	234
-85.43	10.86	2011	2.099131242	17	0.429698824	0.437762837	0.024545482	40	-0.328533526	0.4	566	Cropland/Other Vegetation Mosaic	2466	234
-85.43	10.86	2012	2.135679283	17	0.433185588	0.436705211	0.025143722	47	-0.139980181	0.47	566	Cropland/Other Vegetation Mosaic	2466	234
-85.57	10.86	2005	2.080286573	13	0.429635641	0.440981865	0.03094715	32	-0.36663227	0.32	168	Cropland/Other Vegetation Mosaic	1773	256
-85.61	10.86	1991	11.50760891	20	2.332771684	0.456401937	0.195005509	99	9.622137128	0.99	294	Cropland/Other Vegetation Mosaic	1724	249
-85.61	10.86	1992	1.91651999	18	0.390251046	0.449887451	0.149243849	6	-0.399590373	0.06	294	Cropland/Other Vegetation Mosaic	1724	249
-85.61	10.86	1998	1.489938182	13	0.34151359	0.437431308	0.026042212	1	-3.683163224	0.01	294	Cropland/Other Vegetation Mosaic	1724	249
-85.61	10.86	2001	1.860847395	24	0.400668514	0.459408707	0.158627049	1	-0.37030376	0.01	294	Cropland/Other Vegetation Mosaic	1724	249
-85.61	10.86	2004	1.744786161	15	0.35447181	0.436460204	0.024958154	1	-3.285034354	0.01	294	Cropland/Other Vegetation Mosaic	1724	249
-85.61	10.86	2005	1.936795606	12	0.407581515	0.443299605	0.030491729	12	-1.171402598	0.12	294	Cropland/Other Vegetation Mosaic	1724	249
-85.61	10.86	2006	1.869289781	18	0.390608431	0.437309565	0.023865255	2	-1.956867157	0.02	294	Cropland/Other Vegetation Mosaic	1724	249
-85.66	10.86	2002	1.64469	10	0.351612889	0.43491938	0.031997936	2	-2.603495792	0.02	287	Cropland/Other Vegetation Mosaic	1703	247
-85.67	10.86	2006	1.910991184	284	0.38064332	0.447500873	0.03168926	1	-2.109785897	0.01	275	Water bodies	1694	249
-85.67	10.86	2007	1.921525545	73	0.379670129	0.439677683	0.014090135	1	-4.258834508	0.01	275	Water bodies	1694	249
-85.67	10.86	2008	1.611508418	16	0.328820583	0.460009741	0.2390087	1	-0.548888628	0.01	275	Water bodies	1694	249
-85.67	10.86	2009	1.880480201	84	0.37883747	0.442462265	0.032670573	1	-1.947464934	0.01	275	Water bodies	1694	249
-85.67	10.86	2011	1.863548071	54	0.366872551	0.446870275	0.072648019	1	-1.101168693	0.01	275	Water bodies	1694	249
-85.67	10.86	2015	1.864630925	154	0.372047359	0.443788	0.03261168	1	-2.199844991	0.01	275	Water bodies	1694	249
-85.67	10.86	2016	1.888194687	140	0.379529316	0.446182303	0.044820155	1	-1.487120883	0.01	275	Water bodies	1694	249
-85.72	10.86	2003	1.9484459	26	0.399260246	0.441417563	0.02052711	2	-2.053738499	0.02	235	Water bodies	1628	255
-85.79	10.86	2012	1.960108982	108	0.391802662	0.4396568	0.027535575	1	-1.737902238	0.01	69	Water bodies	1540	262
-85.79	10.86	2015	1.905072541	115	0.384824854	0.442587766	0.022916358	1	-2.520597361	0.01	69	Water bodies	1540	262
-85.25	10.87	2004	2.002343636	12	0.403657727	0.439088215	0.030768025	18	-1.151535983	0.18	386	Shrub	2344	246
-85.25	10.87	2005	1.935562565	16	0.419014167	0.439122694	0.024748417	23	-0.812517718	0.23	386	Shrub	2344	246
-85.25	10.87	2006	2.09927	10	0.424212222	0.440168063	0.03579218	32	-0.445791255	0.32	386	Shrub	2344	246
-85.33	10.87	2009	1.93924285	118	0.380214414	0.437489288	0.008278492	1	-6.918515063	0.01	659	Shrub	3009	213
-85.33	10.87	2010	1.992797697	457	0.395128624	0.441422493	0.01489505	1	-3.10800363	0.01	659	Shrub	3009	213
-85.33	10.87	2011	1.936321853	124	0.3772372	0.442918843	0.035203882	1	-1.865749987	0.01	659	Shrub	3009	213
-85.38	10.87	2003	2.011442937	13	0.418117179	0.437667159	0.026971841	25	-0.72482925	0.25	756	Cropland/Other Vegetation Mosaic	2802	217
-85.38	10.87	2005	1.882293485	16	0.405317667	0.440402944	0.030819733	16	-1.138403023	0.16	756	Cropland/Other Vegetation Mosaic	2802	217
-85.38	10.87	2006	2.176646524	22	0.436806104	0.437672933	0.021428037	48	-0.040453045	0.48	756	Cropland/Other Vegetation Mosaic	2802	217
-85.39	10.87	1997	2.046757246	18	0.426364248	0.458890051	0.213826244	30	-0.152113242	0.3	756	Cropland/Other Vegetation Mosaic	2802	217
-85.39	10.87	1998	1.964499696	39	0.41042834	0.447224709	0.098539737	6	-0.373416556	0.06	756	Cropland/Other Vegetation Mosaic	2802	217
-85.39	10.87	1999	2.088711388	58	0.43137755	0.438173456	0.014015002	33	-0.484902243	0.33	756	Cropland/Other Vegetation Mosaic	2802	217
-85.39	10.87	2000	2.204430666	33	0.44590303	0.441682248	0.020405323	59	0.206847111	0.59	756	Cropland/Other Vegetation Mosaic	2802	217
-85.39	10.87	2001	2.088240539	25	0.4243184	0.443692808	0.022188153	22	-0.873187069	0.22	756	Cropland/Other Vegetation Mosaic	2802	217
-85.39	10.87	2002	2.030774164	32	0.423106371	0.440256307	0.020242113	12	-0.847240413	0.12	756	Cropland/Other Vegetation Mosaic	2802	217
-85.39	10.87	2003	2.079391837	25	0.428981867	0.438389727	0.019276305	32	-0.488053102	0.32	756	Cropland/Other Vegetation Mosaic	2802	217
-85.39	10.87	2004	1.905827281	36	0.393267683	0.438364389	0.017058178	1	-2.643700078	0.01	756	Cropland/Other Vegetation Mosaic	2802	217
-85.39	10.87	2005	2.074789381	56	0.426489045	0.444720082	0.072293814	22	-0.252179765	0.22	756	Cropland/Other Vegetation Mosaic	2802	217
-85.39	10.87	2006	2.130133044	66	0.431984429	0.439228185	0.013750394	35	-0.526803537	0.35	756	Cropland/Other Vegetation Mosaic	2802	217
-85.39	10.87	2007	1.917663365	35	0.394104941	0.449219587	0.078998553	1	-0.697666527	0.01	756	Cropland/Other Vegetation Mosaic	2802	217
-85.39	10.87	2008	2.083574778	48	0.425732722	0.439659671	0.015272524	18	-0.91189572	0.18	756	Cropland/Other Vegetation Mosaic	2802	217
-85.39	10.87	2009	1.979684406	17	0.390639559	0.439868525	0.027176879	5	-1.811428246	0.05	756	Cropland/Other Vegetation Mosaic	2802	217
-85.39	10.87	2015	2.134822384	15	0.430649714	0.439041566	0.027725291	42	-0.302678586	0.42	756	Cropland/Other Vegetation Mosaic	2802	217
-85.4	10.87	2013	1.988701124	24	0.400250725	0.440133148	0.021947447	4	-1.817178251	0.04	680	Cropland/Other Vegetation Mosaic	2802	217
-85.4	10.87	2014	2.08590119	30	0.421562092	0.440870605	0.042280259	18	-0.456679145	0.18	680	Cropland/Other Vegetation Mosaic	2802	217
-85.42	10.87	2006	2.286513042	13	0.462219744	0.440895822	0.031398495	76	0.679138326	0.76	616	Cropland/Other Vegetation Mosaic	2466	234
-85.42	10.87	2007	1.975723297	16	0.402856083	0.462350999	0.241790055	13	-0.246060227	0.13	616	Cropland/Other Vegetation Mosaic	2466	234
-85.42	10.87	2008	2.018612201	31	0.42105957	0.436187047	0.017336859	19	-0.872561591	0.19	616	Cropland/Other Vegetation Mosaic	2466	234
-85.42	10.87	2009	2.3228	11	0.467063273	0.437477535	0.032114984	81	0.921244029	0.81	616	Cropland/Other Vegetation Mosaic	2466	234
-85.42	10.87	2010	1.837791224	13	0.387838462	0.443927938	0.031100252	2	-1.803505568	0.02	616	Cropland/Other Vegetation Mosaic	2466	234
-85.65	10.87	2002	1.954331394	23	0.415368775	0.437975338	0.021168781	17	-1.067919911	0.17	298	Cropland/Other Vegetation Mosaic	1703	247
-85.65	10.87	2008	1.931360117	81	0.383779901	0.448757827	0.06627255	1	-0.980465145	0.01	298	Cropland/Other Vegetation Mosaic	1703	247
-74.02	10.88	2017	1.12738	10	0.186942444	0.436951006	0.032318766	1	-7.735708867	0.01	1478	Cropland/Other Vegetation Mosaic	2692	179
-85.27	10.88	2008	1.827711818	11	0.389112364	0.439483427	0.03397521	8	-1.482582858	0.08	509	Shrub	2470	241
-85.27	10.88	2009	1.953208486	248	0.386138218	0.441436094	0.019920341	1	-2.775950219	0.01	509	Shrub	2470	241
-85.32	10.88	2010	1.794095281	15	0.367108381	0.434698961	0.027532053	1	-2.45497783	0.01	659	Shrub	2408	240
-85.32	10.88	2011	1.960761809	40	0.39982291	0.438120899	0.01480022	1	-2.587663538	0.01	659	Shrub	2408	240
-85.32	10.88	2012	2.072754755	13	0.413700256	0.439025796	0.028901309	19	-0.876276582	0.19	659	Shrub	2408	240
-85.38	10.88	2004	2.090980047	21	0.429150095	0.441459964	0.056322351	37	-0.218560997	0.37	756	Cropland/Other Vegetation Mosaic	2657	230
-85.38	10.88	2005	1.974613452	28	0.393589974	0.440358584	0.021319208	4	-2.193731189	0.04	756	Cropland/Other Vegetation Mosaic	2657	230
-85.38	10.88	2006	2.120303595	21	0.444543238	0.442066493	0.024011655	57	0.103147641	0.57	756	Cropland/Other Vegetation Mosaic	2657	230
-85.38	10.88	2007	1.93842	10	0.402356667	0.439631755	0.031685952	14	-1.176391626	0.14	756	Cropland/Other Vegetation Mosaic	2657	230
-85.39	10.88	1999	2.187398826	24	0.462995688	0.441927388	0.018989434	88	1.109474873	0.88	756	Cropland/Other Vegetation Mosaic	2657	230
-85.39	10.88	2000	2.114917059	51	0.439331953	0.439966185	0.01558337	50	-0.040699288	0.5	756	Cropland/Other Vegetation Mosaic	2657	230
-85.39	10.88	2001	2.099643678	43	0.435811185	0.448635031	0.092497959	41	-0.138639237	0.41	756	Cropland/Other Vegetation Mosaic	2657	230
-85.39	10.88	2002	2.062379904	64	0.42944745	0.44085553	0.014513588	18	-0.786027495	0.18	756	Cropland/Other Vegetation Mosaic	2657	230
-85.39	10.88	2003	2.050150291	74	0.430204683	0.445653077	0.053727171	24	-0.287534102	0.24	756	Cropland/Other Vegetation Mosaic	2657	230
-85.39	10.88	2004	2.048348352	118	0.424394418	0.445503527	0.041716797	8	-0.506009812	0.08	756	Cropland/Other Vegetation Mosaic	2657	230
-85.39	10.88	2005	2.011088028	100	0.414743715	0.43771741	0.010175675	1	-2.257707288	0.01	756	Cropland/Other Vegetation Mosaic	2657	230
-85.39	10.88	2006	2.02848142	493	0.407578863	0.445490429	0.020837912	1	-1.819355354	0.01	756	Cropland/Other Vegetation Mosaic	2657	230
-85.39	10.88	2007	2.073117604	181	0.426049826	0.439763501	0.010087708	5	-1.359444156	0.05	756	Cropland/Other Vegetation Mosaic	2657	230
-85.39	10.88	2008	2.058424916	165	0.4172086	0.441668806	0.033754164	2	-0.724657442	0.02	756	Cropland/Other Vegetation Mosaic	2657	230
-85.39	10.88	2009	2.081382511	55	0.427012175	0.43868303	0.014375924	20	-0.811833396	0.2	756	Cropland/Other Vegetation Mosaic	2657	230
-85.39	10.88	2010	2.04583808	25	0.428517533	0.439235501	0.019928943	30	-0.537809138	0.3	756	Cropland/Other Vegetation Mosaic	2657	230
-85.39	10.88	2011	2.037306286	134	0.406550718	0.438900733	0.022206567	1	-1.456776963	0.01	756	Cropland/Other Vegetation Mosaic	2657	230
-85.39	10.88	2012	2.086770002	31	0.41623428	0.451300928	0.125460504	15	-0.279503487	0.15	756	Cropland/Other Vegetation Mosaic	2657	230
-85.39	10.88	2013	2.069670424	91	0.419439263	0.443551613	0.042816141	5	-0.563160299	0.05	756	Cropland/Other Vegetation Mosaic	2657	230
-85.39	10.88	2014	2.076654047	77	0.423850041	0.449286314	0.069220099	11	-0.367469474	0.11	756	Cropland/Other Vegetation Mosaic	2657	230
-85.39	10.88	2015	1.958809329	48	0.390384317	0.44154313	0.025193893	1	-2.030603723	0.01	756	Cropland/Other Vegetation Mosaic	2657	230
-85.39	10.88	2016	1.769304848	12	0.325672121	0.472489515	0.328218638	1	-0.447315833	0.01	756	Cropland/Other Vegetation Mosaic	2657	230
-85.39	10.88	2017	2.042854231	13	0.430185385	0.438403095	0.031954979	35	-0.257165258	0.35	756	Cropland/Other Vegetation Mosaic	2657	230
-85.39	10.88	2018	2.045147327	20	0.414986368	0.440593658	0.024128727	15	-1.061278084	0.15	756	Cropland/Other Vegetation Mosaic	2657	230
-85.41	10.88	1995	1.685462413	13	0.330675641	0.438059549	0.026160757	1	-4.104770605	0.01	680	Cropland/Other Vegetation Mosaic	2657	230
-85.41	10.88	2007	2.037850105	13	0.410957436	0.440403471	0.029441797	20	-1.000143931	0.2	680	Cropland/Other Vegetation Mosaic	2657	230
-85.47	10.88	2005	1.857433417	14	0.378418901	0.436842875	0.025648195	3	-2.277898088	0.03	533	Cropland/Other Vegetation Mosaic	2505	229
-85.47	10.88	2006	1.901909846	44	0.395116934	0.458056795	0.127393425	1	-0.494058939	0.01	533	Cropland/Other Vegetation Mosaic	2505	229
-85.47	10.88	2007	1.929227598	374	0.381530374	0.446741394	0.027352563	1	-2.384091771	0.01	533	Cropland/Other Vegetation Mosaic	2505	229
-85.47	10.88	2008	1.93808476	183	0.383667091	0.443502417	0.030617865	1	-1.954261858	0.01	533	Cropland/Other Vegetation Mosaic	2505	229
-85.47	10.88	2009	1.984642737	63	0.399773118	0.44824433	0.07395314	1	-0.655431429	0.01	533	Cropland/Other Vegetation Mosaic	2505	229
-85.47	10.88	2013	1.931636694	132	0.386576552	0.447842253	0.047594816	1	-1.287234735	0.01	533	Cropland/Other Vegetation Mosaic	2505	229
-85.47	10.88	2016	1.998423034	118	0.405459092	0.443658826	0.032274299	1	-1.183596078	0.01	533	Cropland/Other Vegetation Mosaic	2505	229
-85.47	10.88	2017	1.871626832	100	0.374619295	0.441005628	0.039081698	1	-1.698655304	0.01	533	Cropland/Other Vegetation Mosaic	2505	229
-85.61	10.88	1993	2.01271361	15	0.419012952	0.438113328	0.030401096	32	-0.628279158	0.32	276	Cropland/Other Vegetation Mosaic	1745	250
-84.79	10.89	1993	1.73217	10	0.347246444	0.438216525	0.03265134	1	-2.786105584	0.01	43	Shrub	2402	262
-85.38	10.89	2005	1.973715964	14	0.409053736	0.44292659	0.079267534	16	-0.42732317	0.16	569	Cropland/Other Vegetation Mosaic	2657	230
-85.38	10.89	2008	2.02064	10	0.444465556	0.435824299	0.033338976	56	0.259193838	0.56	569	Cropland/Other Vegetation Mosaic	2657	230
-85.39	10.89	2000	2.068426044	14	0.421898242	0.442592228	0.031748948	29	-0.651800678	0.29	569	Cropland/Other Vegetation Mosaic	2657	230
-85.39	10.89	2001	2.12550033	14	0.439122747	0.468118288	0.278241891	51	-0.104209834	0.51	569	Cropland/Other Vegetation Mosaic	2657	230
-85.39	10.89	2003	1.858528788	12	0.372440758	0.443377159	0.032432465	1	-2.187203503	0.01	569	Cropland/Other Vegetation Mosaic	2657	230
-85.39	10.89	2004	1.969589091	11	0.420388727	0.479926233	0.350243082	23	-0.169989099	0.23	569	Cropland/Other Vegetation Mosaic	2657	230
-85.39	10.89	2005	2.051494028	16	0.431098667	0.440510294	0.025953927	38	-0.362628254	0.38	569	Cropland/Other Vegetation Mosaic	2657	230
-85.39	10.89	2006	2.082743173	17	0.430795735	0.45444956	0.156245976	39	-0.151388379	0.39	569	Cropland/Other Vegetation Mosaic	2657	230
-85.39	10.89	2007	2.041051223	16	0.409087667	0.436782965	0.024708629	16	-1.12087553	0.16	569	Cropland/Other Vegetation Mosaic	2657	230
-85.39	10.89	2009	2.089017378	18	0.427408366	0.437319768	0.026442899	41	-0.374822828	0.41	569	Cropland/Other Vegetation Mosaic	2657	230
-85.43	10.89	2007	2.18277503	22	0.433406364	0.456750481	0.131480605	40	-0.177547995	0.4	747	Cropland/Other Vegetation Mosaic	2774	218
-85.44	10.89	2007	1.924269197	331	0.38075867	0.44560504	0.025797918	1	-2.513628082	0.01	793	Cropland/Other Vegetation Mosaic	2774	218
-85.47	10.89	1995	1.741232247	16	0.398700833	0.463374532	0.244408162	5	-0.264613497	0.05	702	Cropland/Other Vegetation Mosaic	2505	229
-85.47	10.89	1996	2.02564	10	0.407853778	0.439026976	0.036084193	22	-0.863901784	0.22	702	Cropland/Other Vegetation Mosaic	2505	229
-85.47	10.89	2004	1.901630191	43	0.392332602	0.44979917	0.093181187	1	-0.616718555	0.01	702	Cropland/Other Vegetation Mosaic	2505	229
-85.47	10.89	2005	1.896875369	32	0.399536431	0.440560532	0.040678033	2	-1.008507464	0.02	702	Cropland/Other Vegetation Mosaic	2505	229
-85.47	10.89	2006	2.092560863	25	0.434644067	0.437023679	0.022013767	46	-0.108096576	0.46	702	Cropland/Other Vegetation Mosaic	2505	229
-85.47	10.89	2007	1.929508042	13	0.395455641	0.459726338	0.203950939	8	-0.315128222	0.08	702	Cropland/Other Vegetation Mosaic	2505	229
-85.47	10.89	2008	2.088279231	14	0.425828352	0.440802441	0.024802975	27	-0.603721489	0.27	702	Cropland/Other Vegetation Mosaic	2505	229
-85.48	10.89	2004	2.007982261	123	0.421445251	0.439077157	0.012690431	4	-1.389385911	0.04	512	Cropland/Other Vegetation Mosaic	2505	229
-85.48	10.89	2005	1.965021262	99	0.406248675	0.441319904	0.017396392	1	-2.016005953	0.01	512	Cropland/Other Vegetation Mosaic	2505	229
-85.48	10.89	2006	2.024053442	67	0.424507644	0.438180727	0.012417	19	-1.101158359	0.19	512	Cropland/Other Vegetation Mosaic	2505	229
-85.48	10.89	2007	2.11530986	28	0.447549048	0.440300502	0.018456929	68	0.392727637	0.68	512	Cropland/Other Vegetation Mosaic	2505	229
-85.48	10.89	2008	2.19911759	17	0.452372353	0.439570766	0.02685149	71	0.476755168	0.71	512	Cropland/Other Vegetation Mosaic	2505	229
-85.48	10.89	2017	2.020752962	16	0.417028333	0.437790956	0.025471798	22	-0.81512201	0.22	512	Cropland/Other Vegetation Mosaic	2505	229
-85.49	10.89	2004	1.826115724	32	0.391341008	0.45056847	0.119637562	2	-0.495057411	0.02	512	Cropland/Other Vegetation Mosaic	2505	229
-85.49	10.89	2005	2.027208182	11	0.411005455	0.475426421	0.352840419	15	-0.182578193	0.15	512	Cropland/Other Vegetation Mosaic	2505	229
-85.49	10.89	2006	1.922645188	17	0.409988529	0.437975095	0.027220347	16	-1.02814875	0.16	512	Cropland/Other Vegetation Mosaic	2505	229
-85.49	10.89	2007	2.18441722	17	0.456649118	0.463537527	0.238738572	85	-0.028853356	0.85	512	Cropland/Other Vegetation Mosaic	2505	229
-85.49	10.89	2016	1.873438298	15	0.405930667	0.438296558	0.022522646	9	-1.437037715	0.09	512	Cropland/Other Vegetation Mosaic	2505	229
-85.27	10.9	2004	1.908655	12	0.403845152	0.441179614	0.038804502	17	-0.962116778	0.17	428	Shrub	2470	241
-85.27	10.9	2005	2.170551718	37	0.450687117	0.441118596	0.015791427	76	0.605931342	0.76	428	Shrub	2470	241
-85.27	10.9	2006	2.254766212	12	0.446966212	0.443385488	0.031436247	54	0.113904307	0.54	428	Shrub	2470	241
-85.27	10.9	2007	2.357044091	12	0.472630758	0.439109386	0.029574151	90	1.133468608	0.9	428	Shrub	2470	241
-85.27	10.9	2008	2.21875711	18	0.454390392	0.438423162	0.023586689	75	0.676959391	0.75	428	Shrub	2470	241
-85.27	10.9	2009	2.139274581	30	0.427972207	0.438374927	0.021220148	28	-0.490228444	0.28	428	Shrub	2470	241
-85.27	10.9	2010	1.99601406	33	0.405034697	0.437861362	0.018857012	2	-1.740820079	0.02	428	Shrub	2470	241
-85.27	10.9	2011	2.015856716	44	0.409936364	0.440013304	0.014909432	1	-2.01730963	0.01	428	Shrub	2470	241
-85.27	10.9	2012	2.096084015	55	0.428253374	0.446272779	0.072480724	29	-0.248609618	0.29	428	Shrub	2470	241
-85.27	10.9	2013	2.109441763	56	0.439480487	0.445075606	0.068005353	52	-0.082274681	0.52	428	Shrub	2470	241
-85.27	10.9	2014	2.099261133	54	0.423335066	0.438397597	0.016731954	18	-0.900225437	0.18	428	Shrub	2470	241
-85.27	10.9	2015	2.093024808	26	0.435675754	0.441900832	0.021826012	38	-0.285213727	0.38	428	Shrub	2470	241
-85.27	10.9	2018	2.34069	10	0.479581778	0.443310449	0.035835363	90	1.012165786	0.9	428	Shrub	2470	241
-85.28	10.9	2000	2.16775438	18	0.436538562	0.449542248	0.061933202	44	-0.209963079	0.44	461	Shrub	2470	241
-85.28	10.9	2001	2.131582117	32	0.445425786	0.438612116	0.019578153	66	0.348024164	0.66	461	Shrub	2470	241
-85.28	10.9	2002	2.078085512	40	0.432218744	0.449547988	0.100667334	36	-0.172143674	0.36	461	Shrub	2470	241
-85.28	10.9	2003	1.923464548	17	0.399483235	0.436505611	0.027260333	12	-1.35810427	0.12	461	Shrub	2470	241
-85.28	10.9	2004	2.096050021	31	0.454263269	0.438216123	0.018165277	82	0.883396667	0.82	461	Shrub	2470	241
-85.28	10.9	2005	2.071636531	72	0.43277277	0.444688427	0.055511094	29	-0.214653623	0.29	461	Shrub	2470	241
-85.28	10.9	2006	2.000162314	39	0.41163247	0.437555148	0.018291681	9	-1.417184027	0.09	461	Shrub	2470	241
-85.28	10.9	2007	1.965862844	379	0.39193848	0.443244721	0.020609113	1	-2.48949294	0.01	461	Shrub	2470	241
-85.28	10.9	2008	1.99523128	118	0.398004318	0.440015358	0.013943602	1	-3.012926026	0.01	461	Shrub	2470	241
-85.28	10.9	2009	2.07218499	45	0.423525596	0.455806083	0.12066973	17	-0.267511057	0.17	461	Shrub	2470	241
-85.28	10.9	2010	1.910532677	14	0.374521319	0.436023151	0.025030084	2	-2.457116507	0.02	461	Shrub	2470	241
-85.28	10.9	2011	1.974642633	20	0.416834105	0.436287902	0.02618241	30	-0.743010172	0.3	461	Shrub	2470	241
-85.28	10.9	2012	2.094522495	24	0.425231848	0.439587566	0.019790204	22	-0.725395148	0.22	461	Shrub	2470	241
-85.28	10.9	2014	1.99098	10	0.416185556	0.441019196	0.03578929	22	-0.693884695	0.22	461	Shrub	2470	241
-85.29	10.9	2000	2.085727067	20	0.423852842	0.442169999	0.025024591	29	-0.731966279	0.29	461	Shrub	2470	241
-85.29	10.9	2001	1.993810414	43	0.417311539	0.447747091	0.090456249	8	-0.336467099	0.08	461	Shrub	2470	241
-85.29	10.9	2002	2.07539663	23	0.424957075	0.435452738	0.021307346	34	-0.492584257	0.34	461	Shrub	2470	241
-85.29	10.9	2003	2.14395491	35	0.448296908	0.438453124	0.016220382	75	0.606877427	0.75	461	Shrub	2470	241
-85.29	10.9	2004	2.044210311	29	0.433382562	0.441112756	0.019553955	37	-0.395326405	0.37	461	Shrub	2470	241
-85.29	10.9	2005	2.056992432	41	0.429712098	0.447731681	0.065125153	22	-0.276691605	0.22	461	Shrub	2470	241
-85.29	10.9	2006	2.113389128	46	0.443329169	0.445605599	0.059516507	57	-0.038248713	0.57	461	Shrub	2470	241
-85.29	10.9	2007	2.060963036	150	0.428429809	0.447091107	0.040348078	9	-0.462507731	0.09	461	Shrub	2470	241
-85.29	10.9	2008	1.897289723	65	0.373631481	0.446284703	0.06501789	1	-1.117434321	0.01	461	Shrub	2470	241
-85.29	10.9	2009	2.049749255	124	0.408645913	0.437424064	0.008961988	1	-3.211134854	0.01	461	Shrub	2470	241
-85.29	10.9	2010	1.971203542	45	0.414138323	0.444479262	0.088492578	12	-0.342864218	0.12	461	Shrub	2470	241
-85.29	10.9	2011	2.042872546	26	0.416423169	0.439010927	0.022256057	17	-1.014903839	0.17	461	Shrub	2470	241
-85.29	10.9	2012	2.087743313	40	0.43306341	0.438908073	0.016435051	30	-0.355621799	0.3	461	Shrub	2470	241
-85.29	10.9	2013	2.090245961	49	0.423493827	0.437653231	0.015931768	23	-0.88875286	0.23	461	Shrub	2470	241
-85.29	10.9	2014	2.089129015	33	0.427525038	0.437882979	0.020012332	32	-0.517577917	0.32	461	Shrub	2470	241
-85.29	10.9	2015	2.084505078	15	0.426990667	0.43602426	0.026538576	38	-0.340394796	0.38	461	Shrub	2470	241
-85.3	10.9	2004	1.890462727	11	0.416254545	0.435921565	0.028456058	28	-0.691136456	0.28	444	Shrub	2408	240
-85.3	10.9	2006	2.047714441	13	0.431680769	0.442834305	0.027795777	36	-0.401267269	0.36	444	Shrub	2408	240
-85.3	10.9	2007	1.924624618	210	0.376262203	0.440826487	0.020446382	1	-3.157736318	0.01	444	Shrub	2408	240
-85.3	10.9	2008	2.293185551	18	0.478584444	0.43854223	0.026182644	94	1.529341912	0.94	444	Shrub	2408	240
-85.3	10.9	2009	2.049072259	79	0.407651574	0.44396903	0.048153394	2	-0.754203446	0.02	444	Shrub	2408	240
-85.31	10.9	2007	1.959869163	31	0.421011527	0.44283911	0.036760563	15	-0.593777184	0.15	444	Shrub	2408	240
-85.31	10.9	2008	2.240528581	14	0.466731648	0.443639676	0.026756088	81	0.863054874	0.81	444	Shrub	2408	240
-85.37	10.9	2000	2.096499812	49	0.432092024	0.44164357	0.014693829	27	-0.650037904	0.27	539	Cropland/Other Vegetation Mosaic	2613	233
-85.37	10.9	2001	2.0880434	71	0.433061457	0.445795099	0.056185816	28	-0.226634459	0.28	539	Cropland/Other Vegetation Mosaic	2613	233
-85.37	10.9	2002	2.041833773	91	0.421329016	0.439140718	0.01062028	4	-1.677140606	0.04	539	Cropland/Other Vegetation Mosaic	2613	233
-85.37	10.9	2003	2.05744076	53	0.424786197	0.441332966	0.031363401	18	-0.527582075	0.18	539	Cropland/Other Vegetation Mosaic	2613	233
-85.37	10.9	2004	2.073018068	68	0.431288095	0.442007972	0.040688875	36	-0.263459674	0.36	539	Cropland/Other Vegetation Mosaic	2613	233
-85.37	10.9	2005	2.111178731	133	0.434503103	0.440840805	0.02159517	34	-0.293477727	0.34	539	Cropland/Other Vegetation Mosaic	2613	233
-85.37	10.9	2006	2.077961187	112	0.429167349	0.451949709	0.064541596	21	-0.352987244	0.21	539	Cropland/Other Vegetation Mosaic	2613	233
-85.37	10.9	2007	2.070501799	81	0.425860302	0.43944336	0.017116103	16	-0.793583502	0.16	539	Cropland/Other Vegetation Mosaic	2613	233
-85.37	10.9	2008	2.015091608	90	0.414165139	0.444078641	0.046073654	1	-0.649253962	0.01	539	Cropland/Other Vegetation Mosaic	2613	233
-85.37	10.9	2009	2.147283112	37	0.434766276	0.439933007	0.037308756	48	-0.13848574	0.48	539	Cropland/Other Vegetation Mosaic	2613	233
-85.37	10.9	2010	2.10599274	20	0.435331474	0.438418294	0.027208583	46	-0.11345024	0.46	539	Cropland/Other Vegetation Mosaic	2613	233
-85.37	10.9	2012	2.011700185	37	0.408980631	0.437681397	0.017248556	3	-1.663951864	0.03	539	Cropland/Other Vegetation Mosaic	2613	233
-85.37	10.9	2013	2.220549091	11	0.435555636	0.436189253	0.0296449	50	-0.02137353	0.5	539	Cropland/Other Vegetation Mosaic	2613	233
-85.37	10.9	2014	2.070418591	29	0.41715734	0.437969601	0.018023955	12	-1.154700066	0.12	539	Cropland/Other Vegetation Mosaic	2613	233
-85.37	10.9	2015	1.942467324	29	0.389776552	0.4405315	0.020620979	1	-2.461325822	0.01	539	Cropland/Other Vegetation Mosaic	2613	233
-85.37	10.9	2016	1.893482045	22	0.391466147	0.444257956	0.0231493	3	-2.280492665	0.03	539	Cropland/Other Vegetation Mosaic	2613	233
-85.37	10.9	2017	2.0593819	17	0.429775147	0.437881435	0.025403029	42	-0.319107135	0.42	539	Cropland/Other Vegetation Mosaic	2613	233
-85.37	10.9	2018	2.114797233	15	0.423099238	0.437719796	0.027522759	28	-0.531217019	0.28	539	Cropland/Other Vegetation Mosaic	2613	233
-85.38	10.9	2000	2.244473173	16	0.461079833	0.438836045	0.028522182	80	0.779876813	0.8	569	Cropland/Other Vegetation Mosaic	2657	230
-85.38	10.9	2001	1.951235617	20	0.392498684	0.458375895	0.194797663	4	-0.338182756	0.04	569	Cropland/Other Vegetation Mosaic	2657	230
-85.38	10.9	2002	1.945635286	17	0.411898971	0.438734449	0.027751909	20	-0.966977759	0.2	569	Cropland/Other Vegetation Mosaic	2657	230
-85.38	10.9	2003	2.128852692	13	0.440967179	0.467708381	0.291649727	56	-0.091689446	0.56	569	Cropland/Other Vegetation Mosaic	2657	230
-85.38	10.9	2004	2.133594265	20	0.442397632	0.438617031	0.024991547	57	0.151275182	0.57	569	Cropland/Other Vegetation Mosaic	2657	230
-85.38	10.9	2005	2.10614	10	0.437508889	0.442368083	0.035090778	51	-0.138474962	0.51	569	Cropland/Other Vegetation Mosaic	2657	230
-85.38	10.9	2007	2.076024874	18	0.424254641	0.441545385	0.021643245	23	-0.798897948	0.23	569	Cropland/Other Vegetation Mosaic	2657	230
-85.47	10.9	2004	1.798279639	20	0.363389526	0.458718883	0.192700476	1	-0.494702236	0.01	702	Cropland/Other Vegetation Mosaic	2505	229
-85.47	10.9	2005	1.893303198	18	0.389623333	0.441356193	0.02454081	3	-2.10803392	0.03	702	Cropland/Other Vegetation Mosaic	2505	229
-85.47	10.9	2006	2.097829451	14	0.44812033	0.440631407	0.031680115	67	0.236391886	0.67	702	Cropland/Other Vegetation Mosaic	2505	229
-85.62	10.9	2006	1.915858441	154	0.380404618	0.443615194	0.03161893	1	-1.999137077	0.01	250	Cropland/Other Vegetation Mosaic	1745	250
-85.62	10.9	2007	1.90372591	109	0.373987876	0.439591292	0.01540925	1	-4.257404879	0.01	250	Cropland/Other Vegetation Mosaic	1745	250
-85.62	10.9	2009	1.914519949	103	0.379576737	0.444937404	0.047340923	1	-1.380637801	0.01	250	Cropland/Other Vegetation Mosaic	1745	250
-85.62	10.9	2011	1.908661857	31	0.381904602	0.461791954	0.173620846	1	-0.460125344	0.01	250	Cropland/Other Vegetation Mosaic	1745	250
-85.62	10.9	2016	1.981688146	44	0.39931833	0.443931679	0.061611551	1	-0.724106902	0.01	250	Cropland/Other Vegetation Mosaic	1745	250
-85.73	10.9	2011	1.91446971	78	0.376857566	0.447441832	0.069613856	1	-1.013939901	0.01	201	Water bodies	1659	255
-85.28	10.91	2009	1.890586364	11	0.385069455	0.436107254	0.03316382	10	-1.538960211	0.1	387	Shrub	2470	241
-85.28	10.91	2010	1.819917166	17	0.382062647	0.437555686	0.024473473	1	-2.267477121	0.01	387	Shrub	2470	241
-85.28	10.91	2011	2.10139385	27	0.429247464	0.439316831	0.022180591	34	-0.453971965	0.34	387	Shrub	2470	241
-85.28	10.91	2012	2.011732855	38	0.411537738	0.441774704	0.018554638	6	-1.629617678	0.06	387	Shrub	2470	241
-85.28	10.91	2013	2.022063067	33	0.416820833	0.438152041	0.019602462	11	-1.088190245	0.11	387	Shrub	2470	241
-85.28	10.91	2014	2.01197322	44	0.417079556	0.43674285	0.015191058	10	-1.294399212	0.1	387	Shrub	2470	241
-85.28	10.91	2015	1.972930183	15	0.414371429	0.440028693	0.027280401	18	-0.940501724	0.18	387	Shrub	2470	241
-85.28	10.91	2016	1.87762	10	0.395495556	0.44093829	0.033084446	10	-1.373537688	0.1	387	Shrub	2470	241
-85.29	10.91	2003	2.107530234	22	0.429748485	0.439957431	0.021671386	32	-0.471079502	0.32	387	Shrub	2470	241
-85.29	10.91	2004	2.205824126	15	0.455478095	0.439967288	0.030191408	72	0.513749049	0.72	387	Shrub	2470	241
-85.29	10.91	2005	2.053404544	46	0.424620531	0.442145331	0.058293437	20	-0.300630743	0.2	387	Shrub	2470	241
-85.29	10.91	2006	1.971445842	18	0.405957582	0.440831194	0.026433502	12	-1.319295977	0.12	387	Shrub	2470	241
-85.29	10.91	2007	2.001059764	41	0.418915902	0.44430413	0.06836562	15	-0.37135957	0.15	387	Shrub	2470	241
-85.29	10.91	2008	2.122938317	19	0.44797462	0.439498952	0.024687376	65	0.343319916	0.65	387	Shrub	2470	241
-85.29	10.91	2010	1.885800402	17	0.396946618	0.437094808	0.026340068	6	-1.524225046	0.06	387	Shrub	2470	241
-85.29	10.91	2012	1.928958208	15	0.398929524	0.461203051	0.258423536	10	-0.240974675	0.1	387	Shrub	2470	241
-85.29	10.91	2013	1.978212981	20	0.407229895	0.45956552	0.195416081	10	-0.267816369	0.1	387	Shrub	2470	241
-85.29	10.91	2014	2.155728762	16	0.449319667	0.438794978	0.030185659	64	0.348665192	0.64	387	Shrub	2470	241
-85.38	10.91	2004	2.10116	10	0.441862889	0.452548222	0.110894469	46	-0.096355873	0.46	503	Cropland/Other Vegetation Mosaic	2657	230
-85.38	10.91	2005	2.000533927	22	0.397831082	0.44085412	0.02364574	3	-1.819483656	0.03	503	Cropland/Other Vegetation Mosaic	2657	230
-85.38	10.91	2006	2.25145311	31	0.458390968	0.442039232	0.018129787	80	0.90192651	0.8	503	Cropland/Other Vegetation Mosaic	2657	230
-85.38	10.91	2008	1.983218345	21	0.408035905	0.439953658	0.022088928	7	-1.444966155	0.07	503	Cropland/Other Vegetation Mosaic	2657	230
-85.38	10.91	2009	1.83061	10	0.408565778	0.437189407	0.034289758	19	-0.834757401	0.19	503	Cropland/Other Vegetation Mosaic	2657	230
-85.46	10.91	2003	1.939024826	19	0.421155205	0.439997103	0.027446489	26	-0.686495768	0.26	925	Cropland/Other Vegetation Mosaic	2505	229
-85.46	10.91	2004	1.875387273	11	0.389589818	0.442142263	0.032852525	4	-1.59964704	0.04	925	Cropland/Other Vegetation Mosaic	2505	229
-85.46	10.91	2008	2.057734263	22	0.438102381	0.439228323	0.023258542	52	-0.048409851	0.52	925	Cropland/Other Vegetation Mosaic	2505	229
-85.27	10.92	2006	1.997552727	11	0.433825455	0.443658762	0.035550501	40	-0.276601096	0.4	337	Shrub	2209	251
-85.3	10.92	2003	2.110229219	24	0.442239275	0.438199604	0.02386117	60	0.16929898	0.6	373	Shrub	2395	242
-85.3	10.92	2004	1.957682783	24	0.413772899	0.439671412	0.021288284	15	-1.216561801	0.15	373	Shrub	2395	242
-85.3	10.92	2005	1.980599964	20	0.412243105	0.437139178	0.026048551	22	-0.955756529	0.22	373	Shrub	2395	242
-85.3	10.92	2006	2.086261133	21	0.426465714	0.438805833	0.02338926	35	-0.527597635	0.35	373	Shrub	2395	242
-85.3	10.92	2007	2.114743418	23	0.435556285	0.438894652	0.024056086	51	-0.138774355	0.51	373	Shrub	2395	242
-85.3	10.92	2009	2.056067842	15	0.429799429	0.43653206	0.025196427	38	-0.267205787	0.38	373	Shrub	2395	242
-85.3	10.92	2010	1.84225661	20	0.370887368	0.438171845	0.022531614	1	-2.98622537	0.01	373	Shrub	2395	242
-85.3	10.92	2011	1.981933608	23	0.406581028	0.437935431	0.02016092	3	-1.555206942	0.03	373	Shrub	2395	242
-85.3	10.92	2012	1.930390988	18	0.386276209	0.436899368	0.027898462	6	-1.814550163	0.06	373	Shrub	2395	242
-85.3	10.92	2014	2.0931988	20	0.427031211	0.438680347	0.023161825	31	-0.502945545	0.31	373	Shrub	2395	242
-85.32	10.92	2010	2.085092603	46	0.42720628	0.437558799	0.016550495	29	-0.625511146	0.29	387	Shrub	2395	242
-85.32	10.92	2011	2.108553835	20	0.428266579	0.436517228	0.024142016	41	-0.341754745	0.41	387	Shrub	2395	242
-85.32	10.92	2012	1.999204691	18	0.401247516	0.43831659	0.025490547	6	-1.454228243	0.06	387	Shrub	2395	242
-85.32	10.92	2014	1.806430606	12	0.374245606	0.431244331	0.028843674	3	-1.976125707	0.03	387	Shrub	2395	242
-85.32	10.92	2015	1.845709091	11	0.375932727	0.437977032	0.031141434	4	-1.992339339	0.04	387	Shrub	2395	242
-85.32	10.92	2017	1.762675007	17	0.358991618	0.439406242	0.026349527	1	-3.051843179	0.01	387	Shrub	2395	242
-85.38	10.92	2003	2.124632365	25	0.438918733	0.44421419	0.021399914	42	-0.247452237	0.42	503	Cropland/Other Vegetation Mosaic	2576	234
-85.38	10.92	2004	2.04446718	92	0.422410628	0.457062323	0.085961199	8	-0.403108555	0.08	503	Cropland/Other Vegetation Mosaic	2576	234
-85.38	10.92	2005	2.035132317	113	0.420599652	0.448049816	0.050448347	1	-0.544124149	0.01	503	Cropland/Other Vegetation Mosaic	2576	234
-85.38	10.92	2006	2.029980263	85	0.416148762	0.444481976	0.04571828	3	-0.619734902	0.03	503	Cropland/Other Vegetation Mosaic	2576	234
-85.38	10.92	2007	2.073473441	76	0.421361674	0.445225512	0.052206128	6	-0.45710799	0.06	503	Cropland/Other Vegetation Mosaic	2576	234
-85.38	10.92	2008	2.028366752	82	0.420614697	0.454284471	0.082415187	5	-0.40853846	0.05	503	Cropland/Other Vegetation Mosaic	2576	234
-85.38	10.92	2009	1.991029732	33	0.405537311	0.441628256	0.017506199	3	-2.061609446	0.03	503	Cropland/Other Vegetation Mosaic	2576	234
-85.38	10.92	2010	2.11777	10	0.423613556	0.474771437	0.384023131	37	-0.133215624	0.37	503	Cropland/Other Vegetation Mosaic	2576	234
-85.38	10.92	2011	2.181897216	15	0.458423048	0.438065031	0.025560229	78	0.796472367	0.78	503	Cropland/Other Vegetation Mosaic	2576	234
-85.38	10.92	2012	2.061914207	21	0.410080857	0.443614764	0.025134333	10	-1.334187276	0.1	503	Cropland/Other Vegetation Mosaic	2576	234
-85.38	10.92	2014	2.117245651	43	0.433539756	0.437504789	0.015642822	40	-0.253472969	0.4	503	Cropland/Other Vegetation Mosaic	2576	234
-85.38	10.92	2015	2.006792661	17	0.416470294	0.435172087	0.027938956	28	-0.669380511	0.28	503	Cropland/Other Vegetation Mosaic	2576	234
-85.38	10.92	2016	1.729728741	13	0.337498462	0.44310152	0.030863326	1	-3.421635738	0.01	503	Cropland/Other Vegetation Mosaic	2576	234
-85.47	10.92	1997	1.957575	13	0.410489487	0.443351132	0.028594673	15	-1.149222621	0.15	925	Cropland/Other Vegetation Mosaic	2696	218
-85.47	10.92	2003	2.109158604	37	0.442114895	0.437041958	0.017569181	59	0.288740669	0.59	925	Cropland/Other Vegetation Mosaic	2696	218
-85.47	10.92	2006	2.164312637	14	0.449641978	0.433764959	0.022365678	78	0.709883162	0.78	925	Cropland/Other Vegetation Mosaic	2696	218
-85.47	10.92	2007	2.091468038	22	0.44628632	0.459213103	0.178698508	63	-0.072338503	0.63	925	Cropland/Other Vegetation Mosaic	2696	218
-85.47	10.92	2008	2.172224326	18	0.442765752	0.439523168	0.026938812	59	0.12036846	0.59	925	Cropland/Other Vegetation Mosaic	2696	218
-85.47	10.92	2009	2.163974545	11	0.444705455	0.472598468	0.352296776	59	-0.079174763	0.59	925	Cropland/Other Vegetation Mosaic	2696	218
-85.47	10.92	2010	2.179049134	15	0.449327429	0.43994563	0.024289803	69	0.386244345	0.69	925	Cropland/Other Vegetation Mosaic	2696	218
-85.47	10.92	2013	2.041853024	16	0.438234333	0.437313039	0.025192515	54	0.036570172	0.54	925	Cropland/Other Vegetation Mosaic	2696	218
-85.25	10.93	2006	2.071761306	26	0.436166923	0.440036166	0.022844093	46	-0.16937608	0.46	124	Shrub	1953	261
-85.25	10.93	2007	2.043505209	55	0.428809657	0.444434523	0.071325393	24	-0.21906457	0.24	124	Shrub	1953	261
-85.25	10.93	2008	1.940911564	32	0.414473448	0.452305836	0.120045146	8	-0.31515134	0.08	124	Shrub	1953	261
-85.25	10.93	2009	1.979450205	76	0.406135509	0.441603037	0.037593565	1	-0.943446782	0.01	124	Shrub	1953	261
-85.25	10.93	2010	1.97435055	30	0.400418989	0.439138917	0.020273068	5	-1.909919555	0.05	124	Shrub	1953	261
-85.25	10.93	2011	2.144293551	26	0.451697508	0.439462149	0.019485522	78	0.627920503	0.78	124	Shrub	1953	261
-85.25	10.93	2012	1.981906738	65	0.406429538	0.438866015	0.014616817	2	-2.219120387	0.02	124	Shrub	1953	261
-85.25	10.93	2013	2.021841793	45	0.412875253	0.43745198	0.014592413	5	-1.684212657	0.05	124	Shrub	1953	261
-85.25	10.93	2014	2.034467518	32	0.41833002	0.441888093	0.019072185	9	-1.235205729	0.09	124	Shrub	1953	261
-85.25	10.93	2015	1.955261405	18	0.396673464	0.458158724	0.219006659	7	-0.280746075	0.07	124	Shrub	1953	261
-85.25	10.93	2016	1.80589716	15	0.371544381	0.439786926	0.030116621	1	-2.265942977	0.01	124	Shrub	1953	261
-85.25	10.93	2017	1.829716658	22	0.388866623	0.442371445	0.023432258	1	-2.283383137	0.01	124	Shrub	1953	261
-85.25	10.93	2018	1.966938787	18	0.415608497	0.442269456	0.027742418	15	-0.961017871	0.15	124	Shrub	1953	261
-85.37	10.93	2005	2.040028404	87	0.426533098	0.442438439	0.043631974	17	-0.364534064	0.17	462	Cropland/Other Vegetation Mosaic	2449	238
-85.37	10.93	2006	2.12597987	73	0.444023478	0.449474175	0.07560081	64	-0.0720984	0.64	462	Cropland/Other Vegetation Mosaic	2449	238
-85.37	10.93	2007	2.028213639	61	0.425893814	0.437800111	0.013270189	22	-0.897221308	0.22	462	Cropland/Other Vegetation Mosaic	2449	238
-85.37	10.93	2008	2.079296107	57	0.428621404	0.44462169	0.046704147	21	-0.342588137	0.21	462	Cropland/Other Vegetation Mosaic	2449	238
-85.37	10.93	2009	2.109699118	40	0.424612308	0.44769962	0.098375397	24	-0.234685834	0.24	462	Cropland/Other Vegetation Mosaic	2449	238
-85.37	10.93	2010	2.03156	10	0.395534	0.439193084	0.034706035	12	-1.257968081	0.12	462	Cropland/Other Vegetation Mosaic	2449	238
-85.37	10.93	2011	2.041518508	25	0.423334133	0.44149517	0.047995032	31	-0.378394102	0.31	462	Cropland/Other Vegetation Mosaic	2449	238
-85.37	10.93	2012	2.098705361	55	0.424007973	0.445193997	0.070817701	19	-0.299162835	0.19	462	Cropland/Other Vegetation Mosaic	2449	238
-85.37	10.93	2013	2.029029767	46	0.409330841	0.443045112	0.061312493	6	-0.549876046	0.06	462	Cropland/Other Vegetation Mosaic	2449	238
-85.37	10.93	2014	2.052587656	37	0.413772042	0.439785137	0.031817858	5	-0.81756273	0.05	462	Cropland/Other Vegetation Mosaic	2449	238
-85.37	10.93	2015	1.833248066	28	0.389697725	0.4370356	0.021960042	4	-2.155636819	0.04	462	Cropland/Other Vegetation Mosaic	2449	238
-85.37	10.93	2016	1.741590752	17	0.379165588	0.464578948	0.22633802	2	-0.377370802	0.02	462	Cropland/Other Vegetation Mosaic	2449	238
-85.37	10.93	2017	1.952235114	23	0.413872332	0.460356771	0.168761807	9	-0.27544407	0.09	462	Cropland/Other Vegetation Mosaic	2449	238
-85.37	10.93	2018	1.838564965	13	0.372662051	0.438621999	0.029812609	2	-2.212484962	0.02	462	Cropland/Other Vegetation Mosaic	2449	238
-85.46	10.93	1997	2.021303939	12	0.444908182	0.438001778	0.029996193	66	0.230242663	0.66	1050	Cropland/Other Vegetation Mosaic	2696	218
-85.46	10.93	1998	1.942317273	13	0.421274359	0.445192538	0.088963644	29	-0.268853412	0.29	1050	Cropland/Other Vegetation Mosaic	2696	218
-85.46	10.93	2000	1.996907766	20	0.418025632	0.439110979	0.022318665	19	-0.944740524	0.19	1050	Cropland/Other Vegetation Mosaic	2696	218
-85.46	10.93	2001	1.97325759	17	0.415300882	0.436009479	0.025512105	24	-0.811716494	0.24	1050	Cropland/Other Vegetation Mosaic	2696	218
-85.46	10.93	2002	1.937259898	28	0.42007246	0.440608466	0.020207314	17	-1.016265972	0.17	1050	Cropland/Other Vegetation Mosaic	2696	218
-85.46	10.93	2003	1.960885099	30	0.426439655	0.43971191	0.019218762	25	-0.69058843	0.25	1050	Cropland/Other Vegetation Mosaic	2696	218
-85.46	10.93	2004	1.955028679	29	0.421653793	0.438758476	0.019529816	24	-0.875824075	0.24	1050	Cropland/Other Vegetation Mosaic	2696	218
-85.46	10.93	2005	2.034832668	33	0.430017727	0.443337812	0.040009694	31	-0.332921432	0.31	1050	Cropland/Other Vegetation Mosaic	2696	218
-85.46	10.93	2006	1.916462674	29	0.414984532	0.435503336	0.019319765	14	-1.06206284	0.14	1050	Cropland/Other Vegetation Mosaic	2696	218
-85.46	10.93	2007	2.005140183	49	0.428066684	0.447404277	0.082096089	22	-0.23554829	0.22	1050	Cropland/Other Vegetation Mosaic	2696	218
-85.46	10.93	2008	2.151480969	50	0.450115551	0.440296997	0.015677852	69	0.626269073	0.69	1050	Cropland/Other Vegetation Mosaic	2696	218
-85.46	10.93	2009	1.931198449	35	0.411902891	0.439802276	0.017129226	3	-1.628759269	0.03	1050	Cropland/Other Vegetation Mosaic	2696	218
-85.46	10.93	2010	1.98080443	277	0.395436307	0.443729396	0.024672542	1	-1.957361722	0.01	1050	Cropland/Other Vegetation Mosaic	2696	218
-85.46	10.93	2011	2.067682976	30	0.433057448	0.436990529	0.020057776	40	-0.196087597	0.4	1050	Cropland/Other Vegetation Mosaic	2696	218
-85.46	10.93	2013	2.060047694	20	0.429659895	0.441849653	0.022060395	29	-0.552562997	0.29	1050	Cropland/Other Vegetation Mosaic	2696	218
-85.46	10.93	2014	1.913408293	16	0.404103917	0.439559593	0.028719777	12	-1.234538711	0.12	1050	Cropland/Other Vegetation Mosaic	2696	218
-85.46	10.93	2015	2.03979136	28	0.429718704	0.436584962	0.019192915	37	-0.357749643	0.37	1050	Cropland/Other Vegetation Mosaic	2696	218
-85.46	10.93	2017	1.946477776	17	0.422953824	0.434835001	0.023987501	27	-0.495307027	0.27	1050	Cropland/Other Vegetation Mosaic	2696	218
-85.47	10.93	1997	2.047418687	22	0.430461645	0.438103026	0.024352171	39	-0.313786432	0.39	1050	Cropland/Other Vegetation Mosaic	2696	218
-85.47	10.93	1998	2.046539434	39	0.42330753	0.441593023	0.032038519	16	-0.570734618	0.16	1050	Cropland/Other Vegetation Mosaic	2696	218
-85.47	10.93	1999	2.038789445	30	0.425204828	0.438088504	0.01997424	25	-0.645014608	0.25	1050	Cropland/Other Vegetation Mosaic	2696	218
-85.47	10.93	2000	2.110860402	37	0.441646667	0.441768179	0.032637383	55	-0.003723115	0.55	1050	Cropland/Other Vegetation Mosaic	2696	218
-85.47	10.93	2001	2.029292298	22	0.427032597	0.438440276	0.026850231	39	-0.424863351	0.39	1050	Cropland/Other Vegetation Mosaic	2696	218
-85.47	10.93	2002	2.142469527	77	0.449617334	0.439831603	0.014061624	77	0.695917588	0.77	1050	Cropland/Other Vegetation Mosaic	2696	218
-85.47	10.93	2003	2.107021498	83	0.440374105	0.442413611	0.033248026	48	-0.061342175	0.48	1050	Cropland/Other Vegetation Mosaic	2696	218
-85.47	10.93	2004	2.024367277	54	0.421519085	0.438952807	0.015062251	12	-1.157444674	0.12	1050	Cropland/Other Vegetation Mosaic	2696	218
-85.47	10.93	2005	2.047528271	42	0.424054564	0.4488488	0.070144237	18	-0.353475022	0.18	1050	Cropland/Other Vegetation Mosaic	2696	218
-85.47	10.93	2006	1.980692956	38	0.416024552	0.440982756	0.017378479	9	-1.436155843	0.09	1050	Cropland/Other Vegetation Mosaic	2696	218
-85.47	10.93	2007	2.0955954	62	0.436857567	0.446459927	0.064343052	37	-0.14923693	0.37	1050	Cropland/Other Vegetation Mosaic	2696	218
-85.47	10.93	2008	2.064755759	63	0.430366134	0.445737664	0.063115501	26	-0.243546024	0.26	1050	Cropland/Other Vegetation Mosaic	2696	218
-85.47	10.93	2009	1.950912396	201	0.387388473	0.442701412	0.027420488	1	-2.01721207	0.01	1050	Cropland/Other Vegetation Mosaic	2696	218
-85.47	10.93	2010	1.960360846	399	0.386829669	0.441922389	0.016055914	1	-3.431303995	0.01	1050	Cropland/Other Vegetation Mosaic	2696	218
-85.47	10.93	2011	2.049659959	35	0.432295395	0.440716403	0.037321588	38	-0.22563371	0.38	1050	Cropland/Other Vegetation Mosaic	2696	218
-85.47	10.93	2012	2.172168062	14	0.442468571	0.437190461	0.028246536	52	0.186858694	0.52	1050	Cropland/Other Vegetation Mosaic	2696	218
-85.47	10.93	2013	1.858737511	24	0.393871848	0.43741129	0.024252089	4	-1.79528631	0.04	1050	Cropland/Other Vegetation Mosaic	2696	218
-85.47	10.93	2015	1.44229	10	0.270696444	0.43684369	0.031711863	1	-5.239277399	0.01	1050	Cropland/Other Vegetation Mosaic	2696	218
-85.47	10.93	2017	1.917391853	13	0.422264872	0.469825473	0.299045276	27	-0.159041472	0.27	1050	Cropland/Other Vegetation Mosaic	2696	218
-85.47	10.93	2018	1.872992522	96	0.375419072	0.450401101	0.052938523	1	-1.416398181	0.01	1050	Cropland/Other Vegetation Mosaic	2696	218
-85.73	10.93	2006	1.7627	10	0.343668222	0.440690703	0.037979103	1	-2.55462799	0.01	46	Water bodies	1615	263
-85.25	10.94	2011	1.983300521	38	0.397028862	0.44760233	0.102616987	1	-0.492837198	0.01	124	Shrub	1953	261
-85.25	10.94	2012	2.018058994	53	0.416719971	0.439925004	0.015093658	2	-1.537402816	0.02	124	Shrub	1953	261
-85.25	10.94	2013	1.925020357	62	0.400254368	0.451098988	0.087637129	1	-0.580172131	0.01	124	Shrub	1953	261
-85.25	10.94	2014	1.984355773	65	0.409576192	0.438206861	0.012002099	3	-2.385471788	0.03	124	Shrub	1953	261
-85.25	10.94	2015	1.792529278	49	0.374079847	0.445971337	0.079095672	1	-0.908918128	0.01	124	Shrub	1953	261
-85.25	10.94	2016	1.738242169	36	0.356214603	0.448738161	0.106743419	1	-0.866784661	0.01	124	Shrub	1953	261
-85.25	10.94	2017	1.813323745	17	0.382091176	0.463929455	0.227260207	1	-0.360108263	0.01	124	Shrub	1953	261
-85.25	10.94	2018	2.010564257	19	0.402718713	0.458415116	0.205866039	4	-0.270546823	0.04	124	Shrub	1953	261
-85.31	10.94	2010	2.006623706	13	0.419565897	0.441391049	0.029149498	22	-0.748731644	0.22	368	Shrub	2395	242
-85.32	10.94	2009	2.031035384	272	0.406670417	0.441054682	0.021785651	1	-1.578298712	0.01	409	Shrub	2395	242
-85.32	10.94	2010	2.053036782	112	0.432045756	0.445859185	0.043037566	22	-0.320962119	0.22	409	Shrub	2395	242
-85.32	10.94	2011	2.054775953	106	0.418978825	0.445710895	0.051606354	4	-0.517999597	0.04	409	Shrub	2395	242
-85.32	10.94	2012	2.135335488	67	0.433079638	0.438738109	0.013562264	31	-0.417221721	0.31	409	Shrub	2395	242
-85.32	10.94	2013	2.071349759	36	0.420951317	0.452820053	0.110321219	13	-0.28887222	0.13	409	Shrub	2395	242
-85.32	10.94	2014	2.054274463	72	0.41940786	0.442976597	0.053763898	6	-0.438374786	0.06	409	Shrub	2395	242
-85.32	10.94	2015	1.97825163	21	0.406460095	0.453890773	0.186454649	12	-0.254381849	0.12	409	Shrub	2395	242
-85.48	10.94	2003	1.840200679	14	0.402215604	0.433784215	0.026502757	14	-1.191144376	0.14	681	Cropland/Other Vegetation Mosaic	2696	218
-85.27	10.95	2018	1.852931259	13	0.402714872	0.438148283	0.02678949	10	-1.322660911	0.1	122	Shrub	2209	251
-85.32	10.95	2010	1.9795141	19	0.410545263	0.438057432	0.023870879	12	-1.152541073	0.12	412	Shrub	2395	242
-85.32	10.95	2011	2.137440932	37	0.433762072	0.437468749	0.03241552	46	-0.114348835	0.46	412	Shrub	2395	242
-85.32	10.95	2012	2.078449373	30	0.428761103	0.436365535	0.018919416	39	-0.40193798	0.39	412	Shrub	2395	242
-85.32	10.95	2013	2.013454394	12	0.397566667	0.437910427	0.030940122	10	-1.303930236	0.1	412	Shrub	2395	242
-85.32	10.95	2014	1.982346368	28	0.410058783	0.438186764	0.019523013	6	-1.440760288	0.06	412	Shrub	2395	242
-85.32	10.95	2015	1.986086577	27	0.411822906	0.438442302	0.021769779	13	-1.222768311	0.13	412	Shrub	2395	242
-85.37	10.95	2007	1.986981091	18	0.420698627	0.43793664	0.027493514	30	-0.626984718	0.3	455	Cropland/Other Vegetation Mosaic	2449	238
-85.49	10.95	2011	2.090316929	54	0.422338155	0.443288043	0.054530131	18	-0.38418921	0.18	723	Cropland/Other Vegetation Mosaic	2696	218
-85.27	10.96	2010	1.840533068	31	0.392144903	0.441011919	0.039166505	1	-1.247673643	0.01	122	Shrub	2008	261
-85.27	10.96	2011	2.029536783	13	0.418628974	0.442597011	0.033032354	28	-0.72559276	0.28	122	Shrub	2008	261
-85.27	10.96	2012	2.003432102	20	0.417088684	0.441019841	0.024122099	20	-0.992084345	0.2	122	Shrub	2008	261
-85.27	10.96	2014	1.836781065	31	0.390476774	0.463373432	0.175664124	2	-0.41497749	0.02	122	Shrub	2008	261
-85.27	10.96	2015	1.738540779	26	0.362462954	0.436340667	0.017847051	1	-4.139491396	0.01	122	Shrub	2008	261
-85.27	10.96	2016	1.747799579	33	0.344109545	0.459411006	0.141666188	1	-0.813895411	0.01	122	Shrub	2008	261
-85.27	10.96	2017	1.90520012	14	0.400446484	0.442315523	0.02858234	8	-1.464856979	0.08	122	Shrub	2008	261
-85.27	10.96	2018	1.943652172	20	0.426484947	0.459113366	0.196006364	29	-0.166466117	0.29	122	Shrub	2008	261
-85.28	10.96	2008	1.872938556	268	0.365334452	0.444229815	0.025751739	1	-3.06369068	0.01	224	Shrub	2008	261
-85.28	10.96	2009	1.998469081	209	0.400526919	0.444143426	0.032496233	1	-1.342201927	0.01	224	Shrub	2008	261
-85.28	10.96	2010	1.921426053	35	0.403393076	0.450276891	0.112906424	3	-0.41524489	0.03	224	Shrub	2008	261
-85.28	10.96	2011	1.963347069	38	0.415680683	0.449346538	0.104661526	10	-0.321664095	0.1	224	Shrub	2008	261
-85.28	10.96	2012	2.041543368	50	0.435498131	0.44111396	0.015536172	36	-0.361468002	0.36	224	Shrub	2008	261
-85.28	10.96	2013	1.93340481	94	0.406040606	0.446158979	0.057340374	1	-0.699653138	0.01	224	Shrub	2008	261
-85.28	10.96	2014	1.996955907	81	0.418616191	0.438058956	0.011723494	5	-1.658444504	0.05	224	Shrub	2008	261
-85.28	10.96	2015	1.964731474	70	0.412128261	0.438130001	0.014198613	4	-1.831287279	0.04	224	Shrub	2008	261
-85.28	10.96	2016	1.787254605	47	0.373464089	0.44007666	0.016061021	1	-4.147468114	0.01	224	Shrub	2008	261
-85.28	10.96	2017	1.914303286	33	0.409652045	0.441009899	0.020826022	8	-1.505705381	0.08	224	Shrub	2008	261
-85.28	10.96	2018	1.900154813	47	0.401920019	0.445054227	0.082758107	2	-0.521208256	0.02	224	Shrub	2008	261
-85.32	10.96	2015	2.063897273	11	0.407625091	0.437507893	0.031100901	15	-0.960833979	0.15	412	Shrub	2249	248
-85.32	10.96	2016	2.090247809	24	0.439074312	0.443151746	0.048624897	48	-0.083854865	0.48	412	Shrub	2249	248
-85.5	10.96	2007	2.161524083	16	0.43512675	0.46293419	0.245183152	43	-0.113414972	0.43	445	Cropland/Other Vegetation Mosaic	2725	217
-85.5	10.96	2008	2.045861729	19	0.421644678	0.461255082	0.206643969	28	-0.191684294	0.28	445	Cropland/Other Vegetation Mosaic	2725	217
-85.5	10.96	2011	1.991712554	119	0.394880749	0.440224592	0.025375734	1	-1.786897815	0.01	445	Cropland/Other Vegetation Mosaic	2725	217
-85.28	10.97	2015	1.694990152	12	0.345589545	0.449031589	0.036833284	1	-2.808385026	0.01	140	Shrub	2008	261
-85.31	10.97	2015	1.783972727	11	0.373099273	0.435039636	0.03270621	5	-1.893841039	0.05	262	Shrub	2249	248
-85.31	10.97	2016	1.832470211	20	0.375536842	0.438207838	0.020926397	1	-2.994829689	0.01	262	Shrub	2249	248
-85.31	10.97	2017	2.053967273	11	0.418630182	0.449930428	0.103037999	23	-0.303773817	0.23	262	Shrub	2249	248
-85.32	10.97	2008	1.916613106	386	0.376771975	0.440977327	0.014257197	1	-4.503364267	0.01	369	Shrub	2249	248
-85.32	10.97	2014	1.953039978	346	0.38610687	0.44182237	0.016860459	1	-3.304506746	0.01	369	Shrub	2249	248
-85.32	10.97	2015	1.946272165	26	0.403486308	0.434678803	0.021208479	9	-1.470755877	0.09	369	Shrub	2249	248
-85.32	10.97	2016	2.040908333	35	0.430480672	0.438574519	0.019318745	35	-0.4189634	0.35	369	Shrub	2249	248
-85.32	10.97	2017	1.981870909	11	0.424014545	0.44190458	0.034917273	28	-0.512354876	0.28	369	Shrub	2249	248
-85.32	10.97	2018	1.993727878	111	0.395118506	0.437544074	0.010406645	1	-4.076776607	0.01	369	Shrub	2249	248
-85.39	10.97	2007	2.073468636	12	0.42869697	0.443155641	0.030138687	33	-0.479737944	0.33	468	Cropland/Other Vegetation Mosaic	2542	235
-85.42	10.98	2004	2.078856432	25	0.4295354	0.43880762	0.048577087	43	-0.1908764	0.43	784	Cropland/Other Vegetation Mosaic	2819	217
-85.42	10.98	2005	1.845293259	18	0.399448497	0.438884842	0.023603444	5	-1.670787721	0.05	784	Cropland/Other Vegetation Mosaic	2819	217
-85.42	10.98	2007	2.104103636	11	0.455350909	0.434929965	0.030874586	78	0.661415964	0.78	784	Cropland/Other Vegetation Mosaic	2819	217
-85.42	10.98	2011	2.076424181	24	0.44319308	0.436684171	0.022574601	68	0.28832884	0.68	784	Cropland/Other Vegetation Mosaic	2819	217
-85.42	10.98	2012	2.16008	10	0.483607556	0.478642927	0.387694256	93	0.012805525	0.93	784	Cropland/Other Vegetation Mosaic	2819	217
-85.42	10.98	2013	2.060414436	14	0.418031209	0.444503504	0.027039683	17	-0.979016489	0.17	784	Cropland/Other Vegetation Mosaic	2819	217
-85.42	10.98	2014	2.097745088	15	0.423717333	0.441303323	0.027692554	28	-0.635043961	0.28	784	Cropland/Other Vegetation Mosaic	2819	217
-85.42	10.98	2017	1.992734346	14	0.418759341	0.468530094	0.277375523	23	-0.179434555	0.23	784	Cropland/Other Vegetation Mosaic	2819	217
-85.43	10.98	2005	2.147219108	15	0.457332571	0.466113962	0.257960285	75	-0.03404164	0.75	784	Cropland/Other Vegetation Mosaic	2819	217
-85.43	10.98	2006	2.129313636	12	0.447294697	0.44327504	0.032245016	59	0.124659797	0.59	784	Cropland/Other Vegetation Mosaic	2819	217
-85.43	10.98	2007	2.094187879	12	0.443482727	0.437760321	0.02999427	67	0.1907833	0.67	784	Cropland/Other Vegetation Mosaic	2819	217
-85.43	10.98	2009	2.306751099	14	0.500295275	0.441729343	0.030422537	97	1.925083727	0.97	784	Cropland/Other Vegetation Mosaic	2819	217
-85.43	10.98	2012	2.313679545	12	0.463545455	0.441407744	0.026332477	79	0.8406999	0.79	784	Cropland/Other Vegetation Mosaic	2819	217
-85.43	10.98	2013	2.130568561	14	0.43527989	0.438505761	0.028852383	47	-0.111806043	0.47	784	Cropland/Other Vegetation Mosaic	2819	217
-85.43	10.98	2014	2.212183333	12	0.441688636	0.44102144	0.035458945	54	0.01881602	0.54	784	Cropland/Other Vegetation Mosaic	2819	217
-85.43	10.98	2017	1.905681698	15	0.374964	0.439462293	0.027109723	1	-2.379157262	0.01	784	Cropland/Other Vegetation Mosaic	2819	217
-85.43	10.98	2018	2.045743421	23	0.42999913	0.438331283	0.02062657	40	-0.403952392	0.4	784	Cropland/Other Vegetation Mosaic	2819	217
-85.44	10.98	2004	2.168369091	12	0.441602727	0.445383424	0.094653747	56	-0.039942385	0.56	976	Cropland/Other Vegetation Mosaic	2819	217
-85.44	10.98	2005	1.82887415	21	0.416664857	0.443112056	0.057287655	19	-0.461656156	0.19	976	Cropland/Other Vegetation Mosaic	2819	217
-85.44	10.98	2008	1.952587552	16	0.417729083	0.440357039	0.030824145	24	-0.734098385	0.24	976	Cropland/Other Vegetation Mosaic	2819	217
-85.44	10.98	2011	2.11474	10	0.445019556	0.434557585	0.03316642	64	0.315438649	0.64	976	Cropland/Other Vegetation Mosaic	2819	217
-85.44	10.98	2013	2.232479555	16	0.45396275	0.440846115	0.023895834	73	0.548908839	0.73	976	Cropland/Other Vegetation Mosaic	2819	217
-85.44	10.98	2014	2.065159341	14	0.408468242	0.441354189	0.027407955	13	-1.199868709	0.13	976	Cropland/Other Vegetation Mosaic	2819	217
-85.44	10.98	2015	2.010093916	13	0.434443333	0.449972984	0.089939483	39	-0.172667774	0.39	976	Cropland/Other Vegetation Mosaic	2819	217
-85.44	10.98	2016	1.971749394	12	0.416467576	0.477810321	0.335529221	24	-0.182823855	0.24	976	Cropland/Other Vegetation Mosaic	2819	217
-85.39	10.99	2008	1.997500337	17	0.414513824	0.436996148	0.026367056	21	-0.852667245	0.21	438	Cropland/Other Vegetation Mosaic	2542	235
-85.39	10.99	2009	2.074346046	37	0.423324174	0.4407021	0.016884641	16	-1.029214977	0.16	438	Cropland/Other Vegetation Mosaic	2542	235
-85.39	10.99	2010	1.94308681	31	0.408154323	0.449973928	0.123913638	6	-0.337489934	0.06	438	Cropland/Other Vegetation Mosaic	2542	235
-85.39	10.99	2011	2.17718088	26	0.453458923	0.43951568	0.01819809	79	0.766192627	0.79	438	Cropland/Other Vegetation Mosaic	2542	235
-85.39	10.99	2012	2.155942529	33	0.439183864	0.436814179	0.018159837	53	0.130490443	0.53	438	Cropland/Other Vegetation Mosaic	2542	235
-85.39	10.99	2013	2.03622	10	0.398157333	0.436076835	0.030032471	8	-1.26261678	0.08	438	Cropland/Other Vegetation Mosaic	2542	235
-85.39	10.99	2014	1.921801521	16	0.401263583	0.435323068	0.023207327	8	-1.467617724	0.08	438	Cropland/Other Vegetation Mosaic	2542	235
-85.39	10.99	2015	1.909040909	11	0.372829091	0.441128411	0.035912664	2	-1.90181716	0.02	438	Cropland/Other Vegetation Mosaic	2542	235
-85.39	10.99	2017	1.9692597	14	0.405887473	0.437583714	0.02821542	12	-1.123365919	0.12	438	Cropland/Other Vegetation Mosaic	2542	235
-85.39	10.99	2018	2.171461492	15	0.457649524	0.465677258	0.259101257	81	-0.030983001	0.81	438	Cropland/Other Vegetation Mosaic	2542	235
-85.4	10.99	2008	1.874471538	14	0.387296484	0.440896458	0.024124315	1	-2.221823725	0.01	532	Cropland/Other Vegetation Mosaic	2542	235
-85.4	10.99	2009	2.103721567	22	0.434560606	0.438173946	0.022602406	43	-0.15986528	0.43	532	Cropland/Other Vegetation Mosaic	2542	235
-85.4	10.99	2010	2.094523699	44	0.423556533	0.436207801	0.014965897	20	-0.845339809	0.2	532	Cropland/Other Vegetation Mosaic	2542	235
-85.4	10.99	2011	2.028720879	41	0.416857756	0.4477404	0.092022671	8	-0.335598213	0.08	532	Cropland/Other Vegetation Mosaic	2542	235
-85.4	10.99	2012	2.132893636	11	0.423976727	0.437413579	0.032123468	37	-0.418287721	0.37	532	Cropland/Other Vegetation Mosaic	2542	235
-85.4	10.99	2013	2.044494545	11	0.421051273	0.437811368	0.030523444	31	-0.549089271	0.31	532	Cropland/Other Vegetation Mosaic	2542	235
-85.41	10.99	2011	1.936921818	14	0.414376044	0.46510212	0.278584918	22	-0.182084789	0.22	532	Cropland/Other Vegetation Mosaic	2542	235
-85.41	10.99	2013	2.301021558	14	0.481732198	0.438780522	0.029254814	92	1.468191745	0.92	532	Cropland/Other Vegetation Mosaic	2542	235
-85.41	10.99	2018	2.11548	10	0.441421111	0.433436433	0.034556898	61	0.231058874	0.61	532	Cropland/Other Vegetation Mosaic	2542	235
-85.42	10.99	2003	2.222036713	14	0.466402308	0.436383227	0.03055393	87	0.982494902	0.87	645	Cropland/Other Vegetation Mosaic	2819	217
-85.42	10.99	2004	2.028773719	71	0.421388877	0.439396685	0.021419284	14	-0.840728714	0.14	645	Cropland/Other Vegetation Mosaic	2819	217
-85.42	10.99	2005	2.035081323	26	0.439900831	0.440357593	0.02053738	49	-0.022240553	0.49	645	Cropland/Other Vegetation Mosaic	2819	217
-85.42	10.99	2006	2.139536876	62	0.440059059	0.438472679	0.012346891	55	0.128484162	0.55	645	Cropland/Other Vegetation Mosaic	2819	217
-85.42	10.99	2007	2.197465284	36	0.458680381	0.438121225	0.018188063	88	1.13036537	0.88	645	Cropland/Other Vegetation Mosaic	2819	217
-85.42	10.99	2008	2.08498892	27	0.431874473	0.438872444	0.019394183	38	-0.360828317	0.38	645	Cropland/Other Vegetation Mosaic	2819	217
-85.42	10.99	2009	2.127493467	44	0.434817146	0.439312845	0.016672592	43	-0.26964608	0.43	645	Cropland/Other Vegetation Mosaic	2819	217
-85.42	10.99	2010	2.141612457	21	0.43508381	0.456626747	0.18436173	37	-0.116851464	0.37	645	Cropland/Other Vegetation Mosaic	2819	217
-85.42	10.99	2011	2.070217679	36	0.436474873	0.46301361	0.155603184	45	-0.170553947	0.45	645	Cropland/Other Vegetation Mosaic	2819	217
-85.42	10.99	2012	2.179450199	26	0.438378954	0.454309187	0.148110248	45	-0.107556587	0.45	645	Cropland/Other Vegetation Mosaic	2819	217
-85.42	10.99	2013	2.085402346	31	0.420274839	0.438277432	0.016729695	12	-1.076086139	0.12	645	Cropland/Other Vegetation Mosaic	2819	217
-85.42	10.99	2014	2.190709371	13	0.440962821	0.439721867	0.030298367	53	0.040957755	0.53	645	Cropland/Other Vegetation Mosaic	2819	217
-85.42	10.99	2015	1.961928326	18	0.41231085	0.441741381	0.028205299	15	-1.04343979	0.15	645	Cropland/Other Vegetation Mosaic	2819	217
-85.42	10.99	2016	1.79617	10	0.372737333	0.48436365	0.383530734	2	-0.291049208	0.02	645	Cropland/Other Vegetation Mosaic	2819	217
-85.42	10.99	2017	1.976871061	12	0.426316212	0.437956869	0.02991289	35	-0.389151847	0.35	645	Cropland/Other Vegetation Mosaic	2819	217
-85.42	10.99	2018	1.950475625	40	0.399382308	0.44043662	0.029828954	2	-1.376324224	0.02	645	Cropland/Other Vegetation Mosaic	2819	217
-85.43	10.99	2004	2.072252662	23	0.432568775	0.442106544	0.053169541	39	-0.17938409	0.39	645	Cropland/Other Vegetation Mosaic	2819	217
-85.43	10.99	2005	1.909399469	32	0.402159516	0.438648948	0.016785059	4	-2.173923343	0.04	645	Cropland/Other Vegetation Mosaic	2819	217
-85.43	10.99	2006	1.975114804	411	0.392638891	0.442213578	0.017750932	1	-2.792793466	0.01	645	Cropland/Other Vegetation Mosaic	2819	217
-85.43	10.99	2007	1.977501254	510	0.391546683	0.440229283	0.010210258	1	-4.768008982	0.01	645	Cropland/Other Vegetation Mosaic	2819	217
-85.43	10.99	2008	1.959990241	85	0.394895137	0.443666472	0.049118401	1	-0.992934085	0.01	645	Cropland/Other Vegetation Mosaic	2819	217
-85.43	10.99	2009	1.889311479	21	0.416714857	0.474492286	0.260079095	23	-0.222153298	0.23	645	Cropland/Other Vegetation Mosaic	2819	217
-85.43	10.99	2010	2.067954503	24	0.423400471	0.454348041	0.161683317	28	-0.191408554	0.28	645	Cropland/Other Vegetation Mosaic	2819	217
-85.43	10.99	2011	2.017473807	220	0.40525832	0.444574642	0.032526718	1	-1.208739309	0.01	645	Cropland/Other Vegetation Mosaic	2819	217
-85.43	10.99	2012	2.054314602	103	0.415265654	0.44486485	0.054822783	1	-0.539906847	0.01	645	Cropland/Other Vegetation Mosaic	2819	217
-85.43	10.99	2013	1.925133057	14	0.419543956	0.439754381	0.029828851	24	-0.677546223	0.24	645	Cropland/Other Vegetation Mosaic	2819	217
-85.43	10.99	2014	2.058002189	23	0.412896285	0.440249638	0.021925628	11	-1.247551665	0.11	645	Cropland/Other Vegetation Mosaic	2819	217
-85.43	10.99	2015	1.984189634	36	0.424985603	0.439987913	0.016542174	19	-0.906912809	0.19	645	Cropland/Other Vegetation Mosaic	2819	217
-85.43	10.99	2018	2.009105617	81	0.398904796	0.443924855	0.048330154	1	-0.931510759	0.01	645	Cropland/Other Vegetation Mosaic	2819	217
-85.39	11	2008	1.903389091	11	0.412958545	0.443850916	0.035058161	19	-0.881174882	0.19	438	Cropland/Other Vegetation Mosaic	2542	235
-85.4	11	2008	2.022079831	359	0.410224122	0.442967289	0.019264669	1	-1.699648548	0.01	532	Cropland/Other Vegetation Mosaic	2542	235
-85.4	11	2009	2.114559929	103	0.430512496	0.446244382	0.05280347	22	-0.297932803	0.22	532	Cropland/Other Vegetation Mosaic	2542	235
-85.4	11	2010	2.067774019	74	0.419756053	0.448508063	0.071258675	4	-0.403487859	0.04	532	Cropland/Other Vegetation Mosaic	2542	235
-85.4	11	2011	2.036271235	58	0.41179092	0.438246057	0.024394431	3	-1.084474473	0.03	532	Cropland/Other Vegetation Mosaic	2542	235
-85.4	11	2012	2.119681275	15	0.441648762	0.437656144	0.026797618	60	0.148991512	0.6	532	Cropland/Other Vegetation Mosaic	2542	235
-85.4	11	2013	2.155859582	23	0.442389644	0.439139274	0.023230057	57	0.139920882	0.57	532	Cropland/Other Vegetation Mosaic	2542	235
-85.4	11	2014	2.10967745	28	0.424760212	0.43855744	0.019095295	24	-0.722545943	0.24	532	Cropland/Other Vegetation Mosaic	2542	235
-85.4	11	2015	2.01854284	46	0.426058357	0.438315265	0.014305845	18	-0.856776148	0.18	532	Cropland/Other Vegetation Mosaic	2542	235
-85.4	11	2016	1.98177646	37	0.418455976	0.438154478	0.018469746	15	-1.066528058	0.15	532	Cropland/Other Vegetation Mosaic	2542	235
-85.4	11	2017	2.016058246	56	0.425593961	0.440464468	0.023377133	19	-0.63611337	0.19	532	Cropland/Other Vegetation Mosaic	2542	235
-85.4	11	2018	2.052316033	27	0.416835783	0.453589753	0.1420628	12	-0.258716352	0.12	532	Cropland/Other Vegetation Mosaic	2542	235
-85.41	11	2008	1.980797622	19	0.417016023	0.442826002	0.023442042	15	-1.101012345	0.15	532	Cropland/Other Vegetation Mosaic	2542	235
-85.42	11	2004	2.042620403	45	0.426506343	0.447678419	0.087194097	17	-0.242815463	0.17	645	Cropland/Other Vegetation Mosaic	2819	217
-85.42	11	2005	1.87847589	26	0.415994492	0.439604641	0.021781413	17	-1.083958522	0.17	645	Cropland/Other Vegetation Mosaic	2819	217
-85.42	11	2006	2.074778228	15	0.423786857	0.434440652	0.027263388	38	-0.390772968	0.38	645	Cropland/Other Vegetation Mosaic	2819	217
-85.42	11	2007	2.028001818	11	0.401773455	0.442956962	0.030518632	6	-1.349454577	0.06	645	Cropland/Other Vegetation Mosaic	2819	217
-85.42	11	2011	1.968909234	20	0.422005947	0.437349883	0.025709592	34	-0.596817533	0.34	645	Cropland/Other Vegetation Mosaic	2819	217
-85.42	11	2012	1.997070306	19	0.431883041	0.435915463	0.027431872	43	-0.146997715	0.43	645	Cropland/Other Vegetation Mosaic	2819	217
-85.42	11	2015	1.939325455	11	0.429201455	0.441490406	0.031658732	34	-0.388169405	0.34	645	Cropland/Other Vegetation Mosaic	2819	217
-85.42	11	2017	1.783135145	21	0.386930952	0.436204716	0.023438792	3	-2.102231325	0.03	645	Cropland/Other Vegetation Mosaic	2819	217
-85.44	11	2006	1.866554336	13	0.382187436	0.437659995	0.027337161	2	-2.029199692	0.02	723	Cropland/Other Vegetation Mosaic	2819	217
-85.44	11	2007	2.010667875	15	0.414098857	0.465324952	0.257516802	17	-0.198923313	0.17	723	Cropland/Other Vegetation Mosaic	2819	217
-85.44	11	2008	1.923828722	259	0.378208261	0.438734802	0.004999411	1	-12.10673337	0.01	723	Cropland/Other Vegetation Mosaic	2819	217
-85.44	11	2009	2.030303265	168	0.404962926	0.441252212	0.030349284	1	-1.195721339	0.01	723	Cropland/Other Vegetation Mosaic	2819	217
-85.44	11	2010	2.186588436	19	0.449741404	0.435938285	0.023160009	72	0.595989355	0.72	723	Cropland/Other Vegetation Mosaic	2819	217
-85.46	11	2001	2.014265067	21	0.419775333	0.453586525	0.127847766	16	-0.264464471	0.16	726	Cropland/Other Vegetation Mosaic	2725	217
-85.46	11	2002	2.047653679	24	0.431077174	0.439575298	0.020639567	35	-0.411739436	0.35	726	Cropland/Other Vegetation Mosaic	2725	217
-85.46	11	2003	2.072454175	18	0.435643595	0.43637283	0.025178045	55	-0.028963124	0.55	726	Cropland/Other Vegetation Mosaic	2725	217
-85.46	11	2004	1.910885155	14	0.397486044	0.497479696	0.389579723	7	-0.256670576	0.07	726	Cropland/Other Vegetation Mosaic	2725	217
-85.46	11	2005	1.957138476	25	0.397623	0.45499578	0.15482827	3	-0.370557519	0.03	726	Cropland/Other Vegetation Mosaic	2725	217
-85.46	11	2006	1.93880239	389	0.385165798	0.441733046	0.019346085	1	-2.923963589	0.01	726	Cropland/Other Vegetation Mosaic	2725	217
-85.46	11	2007	1.99287348	150	0.399457723	0.445767547	0.042802219	1	-1.08194916	0.01	726	Cropland/Other Vegetation Mosaic	2725	217
-85.46	11	2008	1.969521899	137	0.387739347	0.444107576	0.034675882	1	-1.625574485	0.01	726	Cropland/Other Vegetation Mosaic	2725	217
-85.46	11	2009	2.022115694	112	0.406065505	0.442025103	0.027974366	1	-1.285448169	0.01	726	Cropland/Other Vegetation Mosaic	2725	217
-85.46	11	2010	2.15882219	25	0.4434296	0.45265013	0.156346665	63	-0.058974907	0.63	726	Cropland/Other Vegetation Mosaic	2725	217
-85.46	11	2011	2.025868443	18	0.407219085	0.4399795	0.025479503	11	-1.285755675	0.11	726	Cropland/Other Vegetation Mosaic	2725	217
-85.46	11	2014	2.022099308	16	0.43001225	0.479634051	0.29029187	41	-0.17093762	0.41	726	Cropland/Other Vegetation Mosaic	2725	217
-85.46	11	2015	1.828883939	12	0.378960303	0.440519547	0.032482825	6	-1.895132096	0.06	726	Cropland/Other Vegetation Mosaic	2725	217
-85.46	11	2016	2.029504545	11	0.418245818	0.439980687	0.033816893	29	-0.642722231	0.29	726	Cropland/Other Vegetation Mosaic	2725	217
-85.46	11	2017	2.12905661	18	0.438801242	0.44046874	0.022765312	51	-0.073247309	0.51	726	Cropland/Other Vegetation Mosaic	2725	217
-85.46	11	2018	2.001076128	337	0.399795732	0.442611867	0.021085401	1	-2.030605633	0.01	726	Cropland/Other Vegetation Mosaic	2725	217
-85.35	11.01	2008	1.961472483	61	0.408190896	0.438827097	0.013551488	3	-2.260725983	0.03	332	Cropland/Other Vegetation Mosaic	2278	245
-85.35	11.01	2009	2.102486144	33	0.44063822	0.448523179	0.117996559	61	-0.066823639	0.61	332	Cropland/Other Vegetation Mosaic	2278	245
-85.35	11.01	2011	2.088596346	16	0.43662475	0.435805603	0.022183759	53	0.036925541	0.53	332	Cropland/Other Vegetation Mosaic	2278	245
-85.35	11.01	2012	2.034863514	29	0.415655911	0.437670691	0.018158888	16	-1.212341872	0.16	332	Cropland/Other Vegetation Mosaic	2278	245
-85.35	11.01	2013	1.927602324	15	0.404320762	0.434725934	0.024321614	11	-1.250129666	0.11	332	Cropland/Other Vegetation Mosaic	2278	245
-85.35	11.01	2014	2.057375471	16	0.42687675	0.440338811	0.024388617	32	-0.551981299	0.32	332	Cropland/Other Vegetation Mosaic	2278	245
-85.35	11.01	2015	1.983321061	12	0.407630455	0.436557146	0.033296346	19	-0.868764746	0.19	332	Cropland/Other Vegetation Mosaic	2278	245
-85.35	11.01	2016	1.695263706	13	0.326867949	0.439298001	0.034988787	1	-3.213316641	0.01	332	Cropland/Other Vegetation Mosaic	2278	245
-85.39	11.01	2010	1.997773392	13	0.420595641	0.4366605	0.027042227	27	-0.594065674	0.27	399	Cropland/Other Vegetation Mosaic	2331	241
-85.39	11.01	2012	2.15400866	22	0.457672035	0.437740302	0.022993149	78	0.866855297	0.78	399	Cropland/Other Vegetation Mosaic	2331	241
-85.41	11.01	2004	1.905253497	14	0.391694835	0.442161373	0.027165265	4	-1.857759817	0.04	452	Cropland/Other Vegetation Mosaic	2331	241
-85.42	11.01	2004	2.086495418	19	0.424908187	0.436454645	0.024483396	30	-0.471603589	0.3	480	Cropland/Other Vegetation Mosaic	2330	240
-85.42	11.01	2005	1.969897416	21	0.419065429	0.436456981	0.024756139	28	-0.702514749	0.28	480	Cropland/Other Vegetation Mosaic	2330	240
-85.42	11.01	2006	1.996414773	23	0.417664822	0.43420024	0.020355534	23	-0.812330329	0.23	480	Cropland/Other Vegetation Mosaic	2330	240
-85.42	11.01	2007	2.02055614	25	0.418231667	0.439850105	0.019543752	14	-1.106155976	0.14	480	Cropland/Other Vegetation Mosaic	2330	240
-85.42	11.01	2008	1.931703795	20	0.407905526	0.456930024	0.188559675	13	-0.259994601	0.13	480	Cropland/Other Vegetation Mosaic	2330	240
-85.42	11.01	2009	2.090531957	70	0.419082319	0.437408011	0.012578645	6	-1.456889141	0.06	480	Cropland/Other Vegetation Mosaic	2330	240
-85.42	11.01	2017	1.96391042	13	0.392480513	0.439359042	0.028129175	3	-1.666544752	0.03	480	Cropland/Other Vegetation Mosaic	2330	240
-85.43	11.01	2009	1.939237063	13	0.382554359	0.438281171	0.026766779	3	-2.08193942	0.03	480	Cropland/Other Vegetation Mosaic	2330	240
-85.43	11.01	2010	2.140579977	21	0.433197714	0.435231977	0.024469734	46	-0.083133826	0.46	480	Cropland/Other Vegetation Mosaic	2330	240
-85.47	11.01	2002	1.728765455	11	0.371484364	0.437907218	0.032654463	2	-2.034112549	0.02	423	Cropland/Other Vegetation Mosaic	2136	244
-85.47	11.01	2004	2.011709881	17	0.435012353	0.438471276	0.023044697	44	-0.150096269	0.44	423	Cropland/Other Vegetation Mosaic	2136	244
-85.47	11.01	2005	2.066377551	17	0.428329853	0.438927712	0.024512396	33	-0.432346939	0.33	423	Cropland/Other Vegetation Mosaic	2136	244
-85.47	11.01	2006	1.915181429	16	0.393241917	0.440018176	0.029550764	6	-1.582912031	0.06	423	Cropland/Other Vegetation Mosaic	2136	244
-85.47	11.01	2007	1.969533821	18	0.411386078	0.43703706	0.023444626	16	-1.094109211	0.16	423	Cropland/Other Vegetation Mosaic	2136	244
-85.47	11.01	2008	1.962217424	12	0.415748788	0.43657249	0.031645156	26	-0.658037598	0.26	423	Cropland/Other Vegetation Mosaic	2136	244
-85.47	11.01	2009	2.173614994	17	0.442746912	0.439244081	0.025241096	56	0.138774927	0.56	423	Cropland/Other Vegetation Mosaic	2136	244
-85.48	11.01	2002	1.851790194	25	0.392748667	0.451504046	0.158392836	3	-0.370947201	0.03	374	Cropland/Other Vegetation Mosaic	2136	244
-85.48	11.01	2003	1.960951512	38	0.425518663	0.448241295	0.101864788	22	-0.223066603	0.22	374	Cropland/Other Vegetation Mosaic	2136	244
-85.48	11.01	2006	1.778971298	29	0.375467488	0.454816202	0.140844005	1	-0.563380137	0.01	374	Cropland/Other Vegetation Mosaic	2136	244
-85.48	11.01	2007	1.45559	10	0.326540889	0.440683138	0.035099836	1	-3.251931146	0.01	374	Cropland/Other Vegetation Mosaic	2136	244
-85.49	11.01	2002	2.066606364	11	0.43576	0.434816173	0.032608621	54	0.028944106	0.54	374	Cropland/Other Vegetation Mosaic	2136	244
-85.49	11.01	2003	2.101507413	21	0.436688571	0.438644246	0.026571934	52	-0.073599266	0.52	374	Cropland/Other Vegetation Mosaic	2136	244
-85.49	11.01	2004	2.157559487	15	0.434281143	0.439786357	0.028291974	47	-0.194585714	0.47	374	Cropland/Other Vegetation Mosaic	2136	244
-85.49	11.01	2005	1.954886347	38	0.398968137	0.435825293	0.016680956	3	-2.209535036	0.03	374	Cropland/Other Vegetation Mosaic	2136	244
-85.49	11.01	2006	1.823508182	12	0.379694848	0.436667654	0.030499181	5	-1.868010978	0.05	374	Cropland/Other Vegetation Mosaic	2136	244
-85.49	11.01	2007	1.977295178	19	0.407174035	0.439318895	0.023700612	12	-1.356288223	0.12	374	Cropland/Other Vegetation Mosaic	2136	244
-85.49	11.01	2009	2.002022433	40	0.400740808	0.43802367	0.016735378	1	-2.227787243	0.01	374	Cropland/Other Vegetation Mosaic	2136	244
-85.49	11.01	2010	1.973699394	12	0.387319545	0.44308465	0.031659094	3	-1.761424534	0.03	374	Cropland/Other Vegetation Mosaic	2136	244
-85.51	11.01	2008	2.08681	10	0.414191556	0.439306391	0.031060794	23	-0.808570296	0.23	327	Cropland/Other Vegetation Mosaic	1977	247
-85.57	11.01	2000	2.050645734	14	0.43158033	0.449308438	0.079730914	32	-0.222349246	0.32	271	Cropland/Other Vegetation Mosaic	1963	248
-85.36	11.02	2007	1.941491232	70	0.412482621	0.443308655	0.058587736	2	-0.526151643	0.02	357	Cropland/Other Vegetation Mosaic	2278	245
-85.36	11.02	2008	1.889921854	49	0.39449216	0.442732148	0.079612553	1	-0.605934442	0.01	357	Cropland/Other Vegetation Mosaic	2278	245
-85.36	11.02	2011	2.074778333	12	0.418973333	0.437049729	0.029980322	32	-0.602942011	0.32	357	Cropland/Other Vegetation Mosaic	2278	245
-85.36	11.02	2013	2.076864874	22	0.4285571	0.459991077	0.175138173	30	-0.179481015	0.3	357	Cropland/Other Vegetation Mosaic	2278	245
-85.36	11.02	2014	1.954745455	11	0.408794182	0.43692353	0.032907632	24	-0.854797084	0.24	357	Cropland/Other Vegetation Mosaic	2278	245
-85.37	11.02	2008	1.999206348	22	0.423436277	0.450776494	0.122640181	25	-0.222930341	0.25	357	Cropland/Other Vegetation Mosaic	2278	245
-85.37	11.02	2011	2.076343991	58	0.430698143	0.439286369	0.048393432	34	-0.17746678	0.34	357	Cropland/Other Vegetation Mosaic	2278	245
-85.37	11.02	2012	2.16771201	20	0.443533895	0.438470338	0.022244553	58	0.227631332	0.58	357	Cropland/Other Vegetation Mosaic	2278	245
-85.37	11.02	2017	1.87284	10	0.370598444	0.435455652	0.030006655	3	-2.161427443	0.03	357	Cropland/Other Vegetation Mosaic	2278	245
-85.38	11.02	2008	1.915180909	11	0.413736	0.444422604	0.028224733	17	-1.08722391	0.17	399	Cropland/Other Vegetation Mosaic	2331	241
-85.38	11.02	2010	1.955853398	48	0.399649158	0.44447065	0.083802556	1	-0.534846358	0.01	399	Cropland/Other Vegetation Mosaic	2331	241
-85.38	11.02	2011	2.099066862	31	0.427602624	0.43796767	0.018171753	27	-0.570393309	0.27	399	Cropland/Other Vegetation Mosaic	2331	241
-85.38	11.02	2012	2.109220126	94	0.438588801	0.445082335	0.050393127	54	-0.128857526	0.54	399	Cropland/Other Vegetation Mosaic	2331	241
-85.38	11.02	2013	2.038796222	78	0.420276843	0.452852494	0.079160405	7	-0.411514459	0.07	399	Cropland/Other Vegetation Mosaic	2331	241
-85.38	11.02	2014	2.052909109	92	0.426424331	0.447146453	0.058085976	10	-0.35674914	0.1	399	Cropland/Other Vegetation Mosaic	2331	241
-85.38	11.02	2015	1.994553354	75	0.41756542	0.444341343	0.051789952	5	-0.517010006	0.05	399	Cropland/Other Vegetation Mosaic	2331	241
-85.38	11.02	2016	1.844765738	36	0.385767746	0.44063684	0.017643753	1	-3.109831222	0.01	399	Cropland/Other Vegetation Mosaic	2331	241
-85.38	11.02	2017	1.894226096	43	0.399360775	0.436644273	0.016094562	3	-2.316527637	0.03	399	Cropland/Other Vegetation Mosaic	2331	241
-85.38	11.02	2018	2.007440511	19	0.426201871	0.439947469	0.023281191	29	-0.590416434	0.29	399	Cropland/Other Vegetation Mosaic	2331	241
-85.4	11.02	2008	1.83597	10	0.398720444	0.437310898	0.033857325	14	-1.139796282	0.14	452	Cropland/Other Vegetation Mosaic	2331	241
-85.4	11.02	2009	1.97633	11	0.399622545	0.438413649	0.028819805	8	-1.345987712	0.08	452	Cropland/Other Vegetation Mosaic	2331	241
-85.4	11.02	2011	2.117231818	11	0.421484	0.441107008	0.032356265	30	-0.606467036	0.3	452	Cropland/Other Vegetation Mosaic	2331	241
-85.4	11.02	2014	2.040934394	12	0.426321515	0.441254086	0.032514492	36	-0.459258946	0.36	452	Cropland/Other Vegetation Mosaic	2331	241
-85.41	11.02	2003	2.019539073	59	0.419447703	0.439944869	0.024741457	14	-0.828454301	0.14	452	Cropland/Other Vegetation Mosaic	2331	241
-85.41	11.02	2004	1.973070744	93	0.412429986	0.445666205	0.061258927	2	-0.542553069	0.02	452	Cropland/Other Vegetation Mosaic	2331	241
-85.41	11.02	2005	2.006924797	167	0.42149177	0.443201548	0.035916276	4	-0.604455148	0.04	452	Cropland/Other Vegetation Mosaic	2331	241
-85.41	11.02	2006	2.069696898	161	0.437057592	0.441286867	0.026256619	41	-0.161074627	0.41	452	Cropland/Other Vegetation Mosaic	2331	241
-85.41	11.02	2007	2.032775886	99	0.42165659	0.441391494	0.041723595	11	-0.472991452	0.11	452	Cropland/Other Vegetation Mosaic	2331	241
-85.41	11.02	2008	2.01601911	83	0.413102786	0.444192635	0.048981472	1	-0.634726724	0.01	452	Cropland/Other Vegetation Mosaic	2331	241
-85.41	11.02	2009	2.073117987	39	0.43151363	0.440095233	0.017904917	29	-0.479287467	0.29	452	Cropland/Other Vegetation Mosaic	2331	241
-85.41	11.02	2010	2.084927956	30	0.415273586	0.439452558	0.019175825	10	-1.260909106	0.1	452	Cropland/Other Vegetation Mosaic	2331	241
-85.41	11.02	2011	2.021832473	33	0.429318939	0.449523839	0.119935429	36	-0.168464814	0.36	452	Cropland/Other Vegetation Mosaic	2331	241
-85.41	11.02	2012	1.957199938	30	0.409791402	0.432312807	0.017523834	11	-1.285187115	0.11	452	Cropland/Other Vegetation Mosaic	2331	241
-85.41	11.02	2013	2.109981515	12	0.403368788	0.437912516	0.030388348	14	-1.136742552	0.14	452	Cropland/Other Vegetation Mosaic	2331	241
-85.41	11.02	2014	2.042188649	22	0.414082165	0.442008181	0.022340747	11	-1.25000374	0.11	452	Cropland/Other Vegetation Mosaic	2331	241
-85.41	11.02	2015	1.689367579	38	0.351321479	0.448215166	0.101665103	1	-0.95306731	0.01	452	Cropland/Other Vegetation Mosaic	2331	241
-85.41	11.02	2016	1.785144003	16	0.3577635	0.437227301	0.025988162	2	-3.057692184	0.02	452	Cropland/Other Vegetation Mosaic	2331	241
-85.41	11.02	2017	2.010946213	43	0.421780421	0.438721592	0.014218691	11	-1.191471914	0.11	452	Cropland/Other Vegetation Mosaic	2331	241
-85.41	11.02	2018	2.116489398	28	0.440883148	0.451363069	0.139904444	57	-0.074907702	0.57	452	Cropland/Other Vegetation Mosaic	2331	241
-85.42	11.02	2005	2.079053443	15	0.422762857	0.437515219	0.031065729	32	-0.474875765	0.32	480	Cropland/Other Vegetation Mosaic	2330	240
-85.42	11.02	2006	1.934694296	14	0.420636374	0.443208123	0.02979776	26	-0.757498187	0.26	480	Cropland/Other Vegetation Mosaic	2330	240
-85.45	11.02	2001	2.161276899	16	0.43716925	0.438024915	0.025657188	48	-0.033349912	0.48	464	Cropland/Other Vegetation Mosaic	2330	240
-85.45	11.02	2002	1.852767436	15	0.39465181	0.4335798	0.025680974	7	-1.515829981	0.07	464	Cropland/Other Vegetation Mosaic	2330	240
-85.45	11.02	2003	2.07468318	15	0.428017333	0.437408556	0.030024299	42	-0.312787414	0.42	464	Cropland/Other Vegetation Mosaic	2330	240
-85.45	11.02	2006	1.902857205	37	0.395307087	0.457874722	0.147905298	1	-0.423024973	0.01	464	Cropland/Other Vegetation Mosaic	2330	240
-85.45	11.02	2007	1.906279372	33	0.414811439	0.448651365	0.117753614	12	-0.28737908	0.12	464	Cropland/Other Vegetation Mosaic	2330	240
-85.45	11.02	2008	2.121971762	16	0.438326083	0.439715534	0.024653931	45	-0.056358166	0.45	464	Cropland/Other Vegetation Mosaic	2330	240
-85.45	11.02	2009	1.930811525	16	0.395414	0.436664131	0.027033455	4	-1.525891935	0.04	464	Cropland/Other Vegetation Mosaic	2330	240
-85.45	11.02	2010	2.087368939	12	0.413773182	0.472126054	0.319058764	21	-0.182890675	0.21	464	Cropland/Other Vegetation Mosaic	2330	240
-85.45	11.02	2017	1.8274	10	0.381586667	0.438487192	0.031616306	5	-1.799720828	0.05	464	Cropland/Other Vegetation Mosaic	2330	240
-85.47	11.02	2002	1.885007796	36	0.391089524	0.451274317	0.115381605	1	-0.521615147	0.01	423	Cropland/Other Vegetation Mosaic	2136	244
-85.47	11.02	2004	2.138829598	17	0.437936618	0.439506445	0.025510654	50	-0.061536159	0.5	423	Cropland/Other Vegetation Mosaic	2136	244
-85.47	11.02	2006	1.794824231	34	0.375708253	0.441261552	0.016574567	1	-3.955053523	0.01	423	Cropland/Other Vegetation Mosaic	2136	244
-85.47	11.02	2007	1.761096517	15	0.3943	0.440239138	0.027508288	4	-1.670010812	0.04	423	Cropland/Other Vegetation Mosaic	2136	244
-85.47	11.02	2009	2.164839091	11	0.444323636	0.46075301	0.24380779	64	-0.067386583	0.64	423	Cropland/Other Vegetation Mosaic	2136	244
-85.49	11.02	2004	1.988902331	16	0.425000167	0.439234059	0.027856388	34	-0.510974082	0.34	374	Cropland/Other Vegetation Mosaic	2136	244
-85.49	11.02	2005	1.78601	12	0.389542727	0.505523303	0.451057065	5	-0.257130604	0.05	374	Cropland/Other Vegetation Mosaic	2136	244
-85.49	11.02	2007	1.989923126	19	0.428837895	0.440727702	0.024860041	29	-0.478269805	0.29	374	Cropland/Other Vegetation Mosaic	2136	244
-85.51	11.02	2002	2.013045004	66	0.425052928	0.438217502	0.013964257	16	-0.942733609	0.16	327	Cropland/Other Vegetation Mosaic	1977	247
-85.53	11.02	2011	1.895316629	20	0.381227842	0.436791561	0.020334669	1	-2.732462493	0.01	331	Cropland/Other Vegetation Mosaic	1977	247
-85.34	11.03	2007	1.852615534	44	0.388849355	0.441626184	0.028691831	1	-1.839437476	0.01	321	Cropland/Other Vegetation Mosaic	2278	245
-85.34	11.03	2008	1.68911	11	0.323164	0.438883662	0.031244994	1	-3.703622528	0.01	321	Cropland/Other Vegetation Mosaic	2278	245
-85.41	11.03	2007	1.92360719	184	0.381668488	0.441707452	0.029380954	1	-2.043465454	0.01	386	Cropland/Other Vegetation Mosaic	2331	241
-85.41	11.03	2008	1.945967469	107	0.380035063	0.441467085	0.036730022	1	-1.672528891	0.01	386	Cropland/Other Vegetation Mosaic	2331	241
-85.41	11.03	2009	2.010823062	70	0.404996923	0.436211904	0.01340446	2	-2.328701117	0.02	386	Cropland/Other Vegetation Mosaic	2331	241
-85.43	11.03	2003	1.88490224	23	0.396284901	0.453454843	0.166313803	4	-0.343747428	0.04	373	Cropland/Other Vegetation Mosaic	2330	240
-85.43	11.03	2004	1.808987655	20	0.372777842	0.439951645	0.02076192	1	-3.235433069	0.01	373	Cropland/Other Vegetation Mosaic	2330	240
-85.43	11.03	2005	1.910116499	35	0.393754555	0.437857328	0.018604369	1	-2.370559936	0.01	373	Cropland/Other Vegetation Mosaic	2330	240
-85.43	11.03	2006	2.113112981	17	0.430511618	0.436282291	0.025735003	40	-0.224234395	0.4	373	Cropland/Other Vegetation Mosaic	2330	240
-85.43	11.03	2007	1.921798644	27	0.399641425	0.438333739	0.021940032	4	-1.763548659	0.04	373	Cropland/Other Vegetation Mosaic	2330	240
-85.43	11.03	2008	1.994833367	14	0.417733407	0.439426081	0.025245816	21	-0.859258191	0.21	373	Cropland/Other Vegetation Mosaic	2330	240
-85.43	11.03	2009	2.124884174	17	0.425466618	0.438971417	0.026569184	35	-0.508288083	0.35	373	Cropland/Other Vegetation Mosaic	2330	240
-85.44	11.03	2003	2.002160909	12	0.416129394	0.472368222	0.32345322	27	-0.173870051	0.27	332	Cropland/Other Vegetation Mosaic	2330	240
-85.44	11.03	2005	2.049637903	55	0.416648566	0.442642071	0.069945998	12	-0.371622487	0.12	332	Cropland/Other Vegetation Mosaic	2330	240
-85.44	11.03	2006	2.166297576	12	0.446284242	0.439529077	0.029899984	55	0.225925384	0.55	332	Cropland/Other Vegetation Mosaic	2330	240
-85.45	11.03	2002	1.995469242	12	0.426073485	0.43890989	0.029953262	33	-0.428547811	0.33	332	Cropland/Other Vegetation Mosaic	2330	240
-85.48	11.03	2004	1.897013233	22	0.397730606	0.474312311	0.246620427	4	-0.310524579	0.04	275	Cropland/Other Vegetation Mosaic	2136	244
-85.49	11.03	2001	1.837911035	17	0.367633824	0.440729418	0.022937771	1	-3.186691213	0.01	275	Cropland/Other Vegetation Mosaic	2136	244
-85.49	11.03	2002	1.949165074	46	0.413204473	0.447986912	0.092607137	6	-0.37559134	0.06	275	Cropland/Other Vegetation Mosaic	2136	244
-85.49	11.03	2003	1.946663469	18	0.414531111	0.439531347	0.023376136	14	-1.069476833	0.14	275	Cropland/Other Vegetation Mosaic	2136	244
-85.49	11.03	2004	1.962567527	44	0.407784651	0.455566327	0.124876362	1	-0.382631867	0.01	275	Cropland/Other Vegetation Mosaic	2136	244
-85.49	11.03	2005	1.974884973	16	0.427092667	0.461430218	0.242787744	37	-0.141430332	0.37	275	Cropland/Other Vegetation Mosaic	2136	244
-85.49	11.03	2006	1.933213895	24	0.40348837	0.436332378	0.023593694	10	-1.392067239	0.1	275	Cropland/Other Vegetation Mosaic	2136	244
-85.49	11.03	2007	1.944208182	12	0.39526	0.440889682	0.028457345	7	-1.603441252	0.07	275	Cropland/Other Vegetation Mosaic	2136	244
-85.5	11.03	2003	1.997800748	42	0.421553751	0.460868889	0.143334791	19	-0.274288867	0.19	275	Cropland/Other Vegetation Mosaic	2136	244
-85.5	11.03	2004	2.081936227	37	0.422840751	0.442835597	0.03501999	17	-0.570955226	0.17	275	Cropland/Other Vegetation Mosaic	2136	244
-85.5	11.03	2005	1.994543796	28	0.419007011	0.438684785	0.021711788	19	-0.906317548	0.19	275	Cropland/Other Vegetation Mosaic	2136	244
-85.5	11.03	2006	2.073951238	19	0.432552047	0.435347569	0.025672661	44	-0.10889103	0.44	275	Cropland/Other Vegetation Mosaic	2136	244
-85.5	11.03	2007	2.007200431	58	0.415702444	0.440958154	0.015096196	4	-1.672985016	0.04	275	Cropland/Other Vegetation Mosaic	2136	244
-85.5	11.03	2008	1.973224258	51	0.409103686	0.44918052	0.075749138	2	-0.529073129	0.02	275	Cropland/Other Vegetation Mosaic	2136	244
-85.5	11.03	2009	2.197055396	36	0.441932635	0.439641965	0.017935171	57	0.127719422	0.57	275	Cropland/Other Vegetation Mosaic	2136	244
-85.5	11.03	2013	2.013780546	27	0.413272194	0.468608061	0.204190523	13	-0.271001154	0.13	275	Cropland/Other Vegetation Mosaic	2136	244
-85.5	11.03	2015	1.912361076	20	0.397067737	0.458116651	0.19455272	3	-0.313791109	0.03	275	Cropland/Other Vegetation Mosaic	2136	244
-85.5	11.03	2016	1.78684	10	0.382102444	0.437934505	0.035086128	8	-1.591285892	0.08	275	Cropland/Other Vegetation Mosaic	2136	244
-85.53	11.03	1997	1.966356034	26	0.424476031	0.435823079	0.020834417	33	-0.544630017	0.33	285	Cropland/Other Vegetation Mosaic	1977	247
-85.53	11.03	1998	1.92366922	35	0.410542185	0.440155036	0.03583309	11	-0.826410764	0.11	285	Cropland/Other Vegetation Mosaic	1977	247
-85.53	11.03	1999	2.048310146	31	0.417929118	0.43791279	0.020076992	15	-0.995351873	0.15	285	Cropland/Other Vegetation Mosaic	1977	247
-85.53	11.03	2000	1.974462186	39	0.412673387	0.437119667	0.017132996	6	-1.426853756	0.06	285	Cropland/Other Vegetation Mosaic	1977	247
-85.53	11.03	2001	1.979066026	55	0.406273333	0.438662094	0.012344738	1	-2.623689555	0.01	285	Cropland/Other Vegetation Mosaic	1977	247
-85.53	11.03	2002	2.027117975	38	0.425172063	0.456906759	0.143982914	24	-0.220405992	0.24	285	Cropland/Other Vegetation Mosaic	1977	247
-85.53	11.03	2003	1.899708182	11	0.412282182	0.435377414	0.031481981	26	-0.733601626	0.26	285	Cropland/Other Vegetation Mosaic	1977	247
-85.53	11.03	2004	1.972486364	11	0.406091636	0.43366025	0.030433101	19	-0.905875914	0.19	285	Cropland/Other Vegetation Mosaic	1977	247
-85.53	11.03	2008	2.102851119	38	0.433606202	0.43620959	0.016849352	45	-0.15450966	0.45	285	Cropland/Other Vegetation Mosaic	1977	247
-85.53	11.03	2011	2.008708163	74	0.405708034	0.441919722	0.054657139	1	-0.662524404	0.01	285	Cropland/Other Vegetation Mosaic	1977	247
-85.53	11.03	2012	1.985923632	65	0.412522606	0.448234249	0.083798194	5	-0.426162449	0.05	285	Cropland/Other Vegetation Mosaic	1977	247
-85.53	11.03	2013	2.007276513	63	0.410625366	0.449588062	0.087323171	2	-0.44618966	0.02	285	Cropland/Other Vegetation Mosaic	1977	247
-85.53	11.03	2014	1.96228368	18	0.401112353	0.456233936	0.213601596	8	-0.258057918	0.08	285	Cropland/Other Vegetation Mosaic	1977	247
-85.58	11.03	1995	1.786342424	12	0.400027576	0.437914457	0.026456419	8	-1.432048707	0.08	229	Cropland/Other Vegetation Mosaic	1963	248
-85.58	11.03	2015	1.786741808	15	0.362816571	0.440383294	0.029417277	1	-2.636774409	0.01	229	Cropland/Other Vegetation Mosaic	1963	248
-85.4	11.04	2006	1.866470699	13	0.412219231	0.438190264	0.030351271	26	-0.855681913	0.26	386	Cropland/Other Vegetation Mosaic	2331	241
-85.4	11.04	2007	1.923803825	29	0.415058719	0.436908029	0.017654466	8	-1.237608118	0.08	386	Cropland/Other Vegetation Mosaic	2331	241
-85.4	11.04	2008	2.085640001	32	0.433540786	0.436780398	0.019359309	47	-0.167341308	0.47	386	Cropland/Other Vegetation Mosaic	2331	241
-85.4	11.04	2016	1.634923462	17	0.363218382	0.439414641	0.029301849	1	-2.600390769	0.01	386	Cropland/Other Vegetation Mosaic	2331	241
-85.44	11.04	2003	1.930309183	17	0.372364706	0.43433037	0.023273224	2	-2.662530263	0.02	332	Cropland/Other Vegetation Mosaic	2330	240
-85.44	11.04	2006	2.086187553	18	0.41891719	0.440392516	0.02211631	22	-0.971017606	0.22	332	Cropland/Other Vegetation Mosaic	2330	240
-85.44	11.04	2007	2.153087371	18	0.44637098	0.438351748	0.027768145	63	0.288792506	0.63	332	Cropland/Other Vegetation Mosaic	2330	240
-85.44	11.04	2008	1.98720914	31	0.409346667	0.437717752	0.017562944	10	-1.615394662	0.1	332	Cropland/Other Vegetation Mosaic	2330	240
-85.44	11.04	2009	2.060145538	25	0.418485333	0.438058098	0.020806931	20	-0.940684838	0.2	332	Cropland/Other Vegetation Mosaic	2330	240
-85.44	11.04	2010	2.03277	10	0.393595333	0.471932357	0.387427978	16	-0.202197642	0.16	332	Cropland/Other Vegetation Mosaic	2330	240
-85.54	11.04	2012	1.96739622	15	0.411476571	0.437469887	0.023138305	14	-1.123388968	0.14	285	Cropland/Other Vegetation Mosaic	1977	247
-85.64	11.04	2007	1.76923234	16	0.379802417	0.438293418	0.026665288	4	-2.193525958	0.04	168	Cropland/Other Vegetation Mosaic	1844	257
-85.45	11.05	2003	1.933280559	13	0.42173359	0.437176511	0.027592324	25	-0.559681789	0.25	309	Cropland/Other Vegetation Mosaic	2156	247
-85.46	11.05	2002	1.945358754	27	0.407114188	0.43964407	0.022713189	10	-1.432202341	0.1	289	Cropland/Other Vegetation Mosaic	2084	249
-85.46	11.05	2003	1.914086786	41	0.401437171	0.4516605	0.098998135	5	-0.507315913	0.05	289	Cropland/Other Vegetation Mosaic	2084	249
-85.46	11.05	2004	1.889862406	21	0.390726095	0.463150056	0.193614307	3	-0.374063063	0.03	289	Cropland/Other Vegetation Mosaic	2084	249
-85.46	11.05	2005	2.131169311	14	0.429587802	0.442294609	0.027801118	34	-0.457060991	0.34	289	Cropland/Other Vegetation Mosaic	2084	249
-85.46	11.05	2006	1.686956364	12	0.342614242	0.473776605	0.324382265	1	-0.40434505	0.01	289	Cropland/Other Vegetation Mosaic	2084	249
-85.46	11.05	2007	1.856788281	27	0.388659658	0.449432782	0.0597511	1	-1.017104678	0.01	289	Cropland/Other Vegetation Mosaic	2084	249
-85.46	11.05	2014	2.02873228	25	0.428644467	0.450977994	0.157529993	37	-0.141773175	0.37	289	Cropland/Other Vegetation Mosaic	2084	249
-85.59	11.05	2011	2.087970098	18	0.426984248	0.436418426	0.023311386	32	-0.40470257	0.32	221	Cropland/Other Vegetation Mosaic	1971	253
-85.59	11.05	2012	1.980139528	29	0.401537734	0.437059887	0.018472944	2	-1.922928564	0.02	221	Cropland/Other Vegetation Mosaic	1971	253
-85.59	11.05	2013	1.897367415	40	0.400663795	0.454657724	0.136233937	3	-0.396332446	0.03	221	Cropland/Other Vegetation Mosaic	1971	253
-85.59	11.05	2015	1.566090455	12	0.301623182	0.439758494	0.033328243	1	-4.144692339	0.01	221	Cropland/Other Vegetation Mosaic	1971	253
98.92	11.07	2015	1.65693	10	0.351839778	0.436134813	0.029918899	1	-2.817451072	0.01	87	Broadleaved Evergreen Forest	2958	263
124.97	11.13	2003	1.366047167	18	0.265404575	0.436881496	0.026655009	1	-6.433196842	0.01	11	Broadleaved Evergreen Forest	2409	270
7.63	11.17	1978	1.741314629	16	0.337738417	0.444704103	0.070250663	1	-1.522628857	0.01	678	Cropland/Other Vegetation Mosaic	1074	248
-12.3	11.32	2004	1.326499051	14	0.275959451	0.445514961	0.02686088	1	-6.31235869	0.01	1029	Tree Open	1676	211
108.67	12.17	2008	1.89281303	12	0.354670606	0.444039691	0.029715058	1	-3.007535264	0.01	1520	Broadleaved Evergreen Forest	1680	187
-8.56	12.18	2010	1.834530609	14	0.310608681	0.462259051	0.280834965	1	-0.539998179	0.01	371	Cropland/Other Vegetation Mosaic	1079	273
103.03	12.37	2000	1.589351832	25	0.299389533	0.454303322	0.150717518	1	-1.027841955	0.01	980	Tree Open	2003	231
54	12.47	2008	1.670741978	14	0.289246703	0.437945299	0.034776322	1	-4.27585749	0.01	542	Shrub	113	244
-3.8	14.42	2008	1.765256364	11	0.324261818	0.468374854	0.353578396	1	-0.407584392	0.01	339	Shrub	497	274
-3.92	14.47	2009	1.87823	13	0.344239487	0.493737581	0.416780705	1	-0.358697253	0.01	313	Shrub	491	278
-91.15	14.53	2007	1.851904153	43	0.387779646	0.43988067	0.014835939	1	-3.511811672	0.01	1143	Broadleaved Evergreen Forest	3211	230
-91.16	14.55	2007	1.894945738	25	0.382408867	0.439817397	0.020245965	1	-2.835554225	0.01	1458	Broadleaved Evergreen Forest	2683	207
-91.19	14.55	2007	1.809168717	51	0.365149161	0.44004082	0.014552429	1	-5.146333833	0.01	1772	Broadleaved Evergreen Forest	1882	156
-88.64	14.56	2013	1.726724545	11	0.337548727	0.435683816	0.033145717	1	-2.960717042	0.01	1454	Cropland/Other Vegetation Mosaic	1549	177
-4.13	14.68	2008	1.968263636	11	0.373166545	0.469370031	0.35018645	3	-0.274720754	0.03	266	Herbaceous	469	278
98.63	14.73	1999	1.16232	10	0.219439111	0.438921455	0.029735979	1	-7.381036478	0.01	253	Tree Open	2570	259
-91.48	14.75	2007	1.588257213	26	0.318581508	0.44480369	0.104068727	1	-1.212873325	0.01	2426	Mixed Forest	1492	114
43.43	14.88	2008	1.858908182	11	0.340250909	0.47375629	0.354982119	1	-0.376090439	0.01	836	Shrub	240	240
-89.28	14.95	2007	1.787097961	25	0.372998467	0.436509835	0.021737751	1	-2.92170839	0.01	1176	Tree Open	1700	202
107.59	15.02	1996	1.476523333	12	0.329927273	0.440034244	0.029136374	1	-3.779021121	0.01	1537	Broadleaved Evergreen Forest	3065	188
107.98	15.03	1996	1.668862732	17	0.313577647	0.463077071	0.226060741	1	-0.661324133	0.01	1889	Broadleaved Evergreen Forest	2906	166
74.61	15.07	2008	1.537896802	21	0.311799619	0.446293661	0.056325941	1	-2.387781557	0.01	312	Broadleaved Evergreen Forest	2498	264
-90.22	15.21	2004	1.772754059	15	0.392361905	0.432272469	0.029032929	10	-1.374665472	0.1	1809	Broadleaved Evergreen Forest	2011	163
-91.22	15.22	2007	1.414180024	24	0.268013514	0.437394409	0.01903157	1	-8.899995907	0.01	1895	Needleleaf Evergreen Forest	1312	179
-90.3	15.24	2007	1.714094615	13	0.333342308	0.435209969	0.028663085	1	-3.553967081	0.01	1627	Broadleaved Evergreen Forest	1750	174
-91.3	15.24	2007	1.537287273	11	0.286048364	0.49244861	0.425325194	1	-0.485276322	0.01	1655	Needleleaf Evergreen Forest	1705	187
-88.69	15.36	2007	1.85793	10	0.359788667	0.464774211	0.265931776	2	-0.394783752	0.02	926	Shrub	1857	213
-88.69	15.37	2007	1.533514196	13	0.326764359	0.43774871	0.032063339	1	-3.461409663	0.01	926	Shrub	1857	213
-88.69	15.38	2007	1.593760391	43	0.297729967	0.452954037	0.094376406	1	-1.644733869	0.01	792	Shrub	1790	233
-88.72	15.38	2007	1.815539061	26	0.378764431	0.46556557	0.18190443	2	-0.477179911	0.02	598	Shrub	1783	248
-89.69	15.38	2007	1.629715303	12	0.306635455	0.437356576	0.033334823	1	-3.921458353	0.01	217	Shrub	2662	266
-88.58	15.44	2002	1.161983916	14	0.21758989	0.441863076	0.025894169	1	-8.661146289	0.01	845	Broadleaved Evergreen Forest	1828	221
-88.24	15.49	2015	1.733167326	15	0.353397524	0.48517154	0.307350609	1	-0.42874168	0.01	1441	Tree Open	1743	195
-88.21	15.5	2011	1.798609776	18	0.355075359	0.43672036	0.02637311	1	-3.09576689	0.01	1651	Tree Open	1743	195
-88.24	15.51	2011	1.74008	10	0.331262222	0.445004911	0.038046435	1	-2.989575455	0.01	1729	Tree Open	1849	170
-88.28	15.52	2011	1.806298888	19	0.377921404	0.435964026	0.02420649	2	-2.397812449	0.02	1399	Tree Open	1807	182
-88.3	15.56	2011	1.889416364	11	0.370677818	0.43251928	0.033928354	5	-1.822707407	0.05	563	Tree Open	1724	241
-89.28	15.56	2007	1.879469091	11	0.369637818	0.439704613	0.031377717	1	-2.233011286	0.01	147	Water bodies	2903	262
-91.43	15.66	2002	1.5857	10	0.357318667	0.433471838	0.029979013	2	-2.540216143	0.02	2321	Needleleaf Evergreen Forest	1344	152
-86.85	15.7	2013	1.64204	10	0.307905778	0.438352505	0.032734002	1	-3.98505282	0.01	370	Water bodies	2127	244
-86.91	15.7	2010	1.809888639	70	0.3628513	0.444832131	0.056259561	1	-1.457189319	0.01	235	Water bodies	2218	250
73.94	15.93	2005	1.4009	10	0.262918889	0.43531147	0.030383689	1	-5.673852827	0.01	177	Cropland	3587	269
-96.1	15.98	2011	1.742921818	11	0.372696	0.430504275	0.031649874	3	-1.826493059	0.03	1037	Shrub	1570	221
-97.15	16.22	2010	1.955946906	16	0.417867583	0.441236008	0.024807055	20	-0.942007214	0.2	1844	Tree Open	1286	182
-90.06	16.51	2007	1.781773531	13	0.362363333	0.437794279	0.029823394	1	-2.529254247	0.01	162	Cropland	1880	249
53.65	16.8	2007	1.66823	10	0.290106222	0.47662538	0.387243713	1	-0.481658326	0.01	688	Sparse vegetation	74	227
53.72	16.86	2007	1.682091851	15	0.316749143	0.466322992	0.258409808	1	-0.578824194	0.01	293	Water bodies	64	254
-89.82	16.87	2007	1.80335518	19	0.347758947	0.436408727	0.024270067	1	-3.65263848	0.01	212	Broadleaved Deciduous Forest	1595	248
53.74	16.87	2007	1.788953203	15	0.350637905	0.465941551	0.25651939	1	-0.449492906	0.01	197	Water bodies	64	254
-89.71	17	2009	1.86208	10	0.405409778	0.442043479	0.031541903	10	-1.161429652	0.1	187	Broadleaved Deciduous Forest	1461	255
-89.38	17.85	2006	1.873002165	49	0.367949779	0.455797117	0.111561998	1	-0.787430667	0.01	203	Broadleaved Evergreen Forest	1274	249
-89.25	17.86	2003	1.784109738	24	0.362143043	0.439103366	0.021840541	1	-3.523737026	0.01	88	Broadleaved Evergreen Forest	1285	257
-89.37	17.87	2006	1.883248708	20	0.390354316	0.467527572	0.230631787	6	-0.334616735	0.06	232	Broadleaved Evergreen Forest	1258	253
-89.37	17.87	2007	1.989329168	16	0.397182583	0.458479977	0.245362087	9	-0.249824228	0.09	232	Broadleaved Evergreen Forest	1258	253
-89.38	17.87	2006	1.947327511	16	0.385016083	0.441016131	0.027691779	2	-2.022262562	0.02	232	Broadleaved Evergreen Forest	1274	249
-89.38	17.87	2007	1.916778498	15	0.382775238	0.45579819	0.175994449	3	-0.414916219	0.03	232	Broadleaved Evergreen Forest	1274	249
-89.36	17.89	2006	2.310974545	11	0.470541091	0.438587747	0.035721284	82	0.894518363	0.82	230	Broadleaved Evergreen Forest	1274	250
-89.37	17.89	2006	2.159235921	15	0.435115619	0.459382378	0.17801431	46	-0.136319148	0.46	251	Broadleaved Evergreen Forest	1274	250
-89.41	17.92	2003	1.94838556	28	0.383997778	0.438641803	0.019397241	1	-2.817102962	0.01	275	Broadleaved Evergreen Forest	1258	250
-89.36	17.97	2002	1.767900148	53	0.346632685	0.454176493	0.099527093	1	-1.080548063	0.01	236	Broadleaved Evergreen Forest	1258	250
-66.88	17.98	2001	1.808870303	12	0.359191515	0.460241899	0.223490555	2	-0.452146106	0.02	74	Water bodies	935	259
-89.81	18.11	1997	1.80960014	13	0.36086359	0.464222113	0.304909154	2	-0.338981374	0.02	243	Broadleaved Evergreen Forest	1225	251
-89.8	18.12	1997	1.87864011	15	0.382550286	0.468200317	0.259449519	1	-0.330122145	0.01	251	Broadleaved Evergreen Forest	1225	251
-89.8	18.12	2002	1.759688188	15	0.355796381	0.438700462	0.024774604	1	-3.346333256	0.01	251	Broadleaved Evergreen Forest	1225	251
-78.01	18.17	2005	1.476509447	22	0.293248485	0.445606277	0.022143777	1	-6.880388605	0.01	298	Water bodies	2343	230
-89.75	18.18	1998	1.883272727	12	0.372073788	0.439422542	0.029707756	1	-2.267042813	0.01	311	Broadleaved Evergreen Forest	1223	247
-89.45	18.22	1999	1.535028811	14	0.303404835	0.436226932	0.029763479	1	-4.462586374	0.01	260	Broadleaved Evergreen Forest	1203	248
-67.06	18.24	2011	1.580971329	14	0.291614725	0.485105993	0.343273039	1	-0.563665787	0.01	271	Tree Open	2241	238
-67.06	18.24	2012	1.824194805	14	0.360681319	0.432335877	0.028227556	1	-2.538461292	0.01	271	Tree Open	2241	238
-89.45	18.25	1997	1.915338862	28	0.40436418	0.439383442	0.021639898	5	-1.618273003	0.05	272	Broadleaved Evergreen Forest	1203	248
-89.45	18.25	1999	1.704718783	31	0.328948903	0.460004667	0.151429036	1	-0.865459939	0.01	272	Broadleaved Evergreen Forest	1203	248
-88.64	18.3	2008	1.844169991	99	0.359047297	0.443896346	0.043225089	1	-1.962958324	0.01	35	Mixed Forest	1370	251
-88.64	18.3	2009	1.814561568	14	0.354791319	0.43635307	0.030898128	2	-2.639698816	0.02	35	Mixed Forest	1370	251
-88.58	18.37	2008	1.81185831	27	0.365129231	0.448139779	0.145521784	1	-0.570433829	0.01	26	Broadleaved Evergreen Forest	1359	251
-77.4	18.47	1995	2.026812069	35	0.41725358	0.443960892	0.036324868	12	-0.735234939	0.12	33	Water bodies	1203	258
-89.89	18.48	2004	1.73508	10	0.310136222	0.435071012	0.03560734	1	-3.508680767	0.01	166	Broadleaved Evergreen Forest	1149	254
98.48	18.48	1998	1.360944231	16	0.245535333	0.434705535	0.023491563	1	-8.052687024	0.01	1462	Broadleaved Evergreen Forest	1013	214
-88.31	18.5	2008	1.713503151	21	0.353655143	0.43823011	0.023921028	1	-3.535590767	0.01	7	Water bodies	1218	259
-89.9	18.5	2006	1.749313287	13	0.348821538	0.438842606	0.026195435	1	-3.436517378	0.01	158	Broadleaved Evergreen Forest	1149	254
-89.9	18.5	2007	2.03237	10	0.405654889	0.437642958	0.032198903	16	-0.993452142	0.16	158	Broadleaved Evergreen Forest	1149	254
-89.89	18.52	2006	1.815111818	11	0.367090909	0.43672007	0.032285348	2	-2.156679867	0.02	157	Broadleaved Evergreen Forest	1137	255
-89.89	18.52	2007	2.08675	10	0.424430444	0.439639488	0.033184123	32	-0.458322915	0.32	157	Broadleaved Evergreen Forest	1137	255
-89.9	18.52	2006	1.893375455	11	0.404786545	0.434101888	0.030352295	20	-0.965836112	0.2	157	Broadleaved Evergreen Forest	1137	255
-88.26	18.54	2007	1.831081552	32	0.361631351	0.439314589	0.015376969	1	-5.051921525	0.01	8	Water bodies	1179	260
-89.91	18.55	2006	1.876645455	11	0.402124	0.431377561	0.030656194	16	-0.954246336	0.16	164	Broadleaved Evergreen Forest	1137	253
-89.92	18.56	2006	1.781168721	15	0.372307429	0.449063715	0.075720284	1	-1.013681967	0.01	170	Broadleaved Evergreen Forest	1138	255
98.48	18.58	1998	1.663183292	16	0.289094333	0.46700145	0.24362415	1	-0.730252386	0.01	2206	Broadleaved Evergreen Forest	1121	176
-89.26	18.59	2002	1.817645991	27	0.364904843	0.451892463	0.147037681	1	-0.59160087	0.01	233	Broadleaved Evergreen Forest	1146	247
-89.26	18.59	2003	1.831592443	21	0.37897019	0.464375911	0.176839268	1	-0.482956767	0.01	233	Broadleaved Evergreen Forest	1146	247
-89.28	18.59	2006	1.772305196	16	0.3622845	0.464314508	0.178670395	1	-0.571051562	0.01	239	Broadleaved Evergreen Forest	1146	247
-89.28	18.59	2007	2.074074016	16	0.427613833	0.432513712	0.025229051	43	-0.194215736	0.43	239	Broadleaved Evergreen Forest	1146	247
100.97	18.6	2012	1.816336316	49	0.345234881	0.46269267	0.121937531	1	-0.963261985	0.01	300	Broadleaved Deciduous Forest	1297	252
100.98	18.6	2012	1.785215621	29	0.355666404	0.442217999	0.019378801	1	-4.466303007	0.01	326	Broadleaved Deciduous Forest	1297	252
[truncated: 2,677 more rows]
